# Supplementary material for: Hologenome analysis of two marine sponges with different microbiomes
Source: BMC Genomics. 2016 Feb 29;17:158. doi: 10.1186/s12864-016-2501-0 (PMC4772301; doi:10.1186/s12864-016-2501-0)
Supplement: Additional file 2: — Sources and statistics of sequences used for the hologenome analysis. (XLSX 19 kb) [file 12864_2016_2501_MOESM2_ESM.xlsx]

## Sheet: Sheet1
Species	Data type	Platform	Before preprocessing			After preprocessing			BioSample ID
			Number of reads	Average read length (bp)	Size of dataset (bp)	Number of reads	Average read length (bp)	Size of dataset (bp)
Stylissa Carteri	genome	Roche 454	803747	300	241443869	718638	164.547	118249790	SAMN02903345
	genome	Roche 454	808807	294	238024480	720233	161.237	116128414	SAMN02903346
	genome (amplified)	Roche 454	714263	393	280507393	570397	172.886	98613786	SAMN02903347
	genome (amplified)	Roche 454	652587	400	260916774	529683	176.93	93716966	SAMN02903349
	genome (amplified)	Illumina HiSeq2000	203805850	101	20584390850	183130770	83.3235	15259104566	SAMN02903350
	genome (amplified)	Illumina HiSeq2000	109648414	101	11074489814	99193958	88.2456	8753428493	SAMN02903351
	genome	Roche 454	607676	256	155629365	432427	93.0272	40227461	SAMN02903356
	genome	Roche 454	562976	250	140504017	406680	92.6104	37662810	SAMN02903357
	genome	Roche 454	561449	216	121375589	470181	123.701	58161712	SAMN02903358
	genome	Roche 454	613316	200	122534103	485025	111.008	53841897	SAMN02903359
	genome	Roche 454	687642	322	221093823	601208	188.108	113092123	SAMN02903360
	genome	Illumina HiSeq2000	459578970	101	46417475970	363660566	85.827	31211880353	SAMN02903361
	genome	Illumina HiSeq2000	18215474	101	1839762874	13673288	79.0033	1080234411	SAMN02903362
	genome (mate-pair)	Illumina HiSeq2000	46928484	101	4739776884	40570258	87.0554	3531860406	SAMN02903363
	genome (mate-pair)	Illumina HiSeq2000	45338708	101	4579209508	38894880	86.5867	3367777593	SAMN02903364
	genome (mate-pair)	Illumina HiSeq2000	44409578	101	4485367378	37742406	85.7755	3237374934	SAMN02903365
	genome	Ion PGM	4807934	274	1316652770	2328275	65.4426	152368450	SAMN02903366
	genome	Ion Proton	61858925	112	6934724780	6630575	33.1881	220056003	SAMN02903367
	transcriptome	Illumina HiSeq2000	115774762	101	11693250962	85341706	78.6312	6710517236	SAMN02903369
	transcriptome	Illumina HiSeq2000	54963154	101	5551278554	40545882	80.7984	3276044028	SAMN02903500
	transcriptome	Illumina HiSeq2000	64580490	101	6522629490	47577252	78.157	3718494849	SAMN02903501
	transcriptome	Illumina HiSeq2000	147455366	101	14892991966	131310812	86.3559	11339462222	SAMN02903502
	transcriptome	Illumina HiSeq2000	88075430	101	8895618430	78894962	84.9698	6703692451	SAMN02903503
	transcriptome	Illumina HiSeq2000	122171694	101	12339341094	109097756	89.3027	9742723187	SAMN02903504
	metatranscriptome	Illumina HiSeq2000	22919948	101	2314914748	11533390	78.6136	906681441	SAMN02903514
	metatranscriptome	Illumina HiSeq2000	19139296	101	1933068896	9318540	79.6305	742040283	SAMN02903515
	metatranscriptome	Illumina HiSeq2000	26114596	101	2637574196	12679784	79.0082	1001806989	SAMN02903516
	metatranscriptome	Illumina HiSeq2000	55384652	101	5593849852	42787876	77.4734	3314922722	SAMN02903517
	metatranscriptome	Illumina HiSeq2000	58715998	101	5930315798	41471392	77.7164	3223006830	SAMN02903518
	metatranscriptome	Illumina HiSeq2000	65978474	101	6663825874	48520574	77.4784	3759297308	SAMN02903519
Xestospongia Testudinaria	genome (amplified)	Roche 454	591339	359	212101335	386624	162.326	62759083	SAMN02903522
	genome (amplified)	Roche 454	598870	360	215402888	392019	162.75	63801232	SAMN02903523
	genome (amplified)	Illumina HiSeq2000	263188508	101	26582039308	222874822	84.2162	18769661355	SAMN02903524
	genome (amplified)	Illumina HiSeq2000	97023800	101	9799403800	85321770	84.5781	7216354983	SAMN02903525
	genome	Roche 454	602704	235	141650904	284791	61.446	17499282	SAMN02903526
	genome	Roche 454	589900	220	129955212	276031	59.4497	16409967	SAMN02903527
	genome	Roche 454	776368	358	278190034	653219	198.506	129667592	SAMN02903528
	genome	Illumina HiSeq2000	456894386	101	46146332986	356249692	82.6336	29438188862	SAMN02903529
	genome	Illumina HiSeq2000	15774820	101	1593256820	11970330	80.0416	958124573	SAMN02903530
	genome (mate-pair)	Illumina HiSeq2000	33511814	101	3384693214	27447034	83.6287	2295359040	SAMN02903531
	genome (mate-pair)	Illumina HiSeq2000	42460020	101	4288462020	36222372	85.8674	3110320911	SAMN02903532
	genome (mate-pair)	Illumina HiSeq2000	44846376	101	4529483976	38452330	85.5727	3290469222	SAMN02903533
	genome	Ion PGM	4557696	278	1267739439	2537823	65.243	165575251	SAMN02903534
	genome	Ion Proton	45374959	145	6573648506	3956832	31.3411	124011492	SAMN02903535
	transcriptome	Illumina HiSeq2000	57921066	101	5850027666	42988776	83.9648	3609543732	SAMN02903536
	transcriptome	Illumina HiSeq2000	71940640	101	7266004640	54140288	84.4972	4574701393	SAMN02903537
	transcriptome	Illumina HiSeq2000	69176110	101	6986787110	51639316	83.6944	4321923463	SAMN02903538
	transcriptome	Illumina HiSeq2000	177057610	101	17882818610	145047426	88.758	12874116145	SAMN02903539
	transcriptome	Illumina HiSeq2000	235233692	101	23758602892	193063418	87.8683	16964161834	SAMN02903540
	metatranscriptome	Illumina HiSeq2000	28753676	101	2904121276	14339528	76.9862	1103945658	SAMN02903550
	metatranscriptome	Illumina HiSeq2000	20546026	101	2075148626	10126244	76.4478	774129301	SAMN02903551
	metatranscriptome	Illumina HiSeq2000	44692742	101	4513966942	35049638	75.4597	2644836363	SAMN02903553
	metatranscriptome	Illumina HiSeq2000	63488358	101	6412324158	50716436	75.2996	3818929178	SAMN02903554
