# Supplementary material for: Hologenome analysis of two marine sponges with different microbiomes
Source: BMC Genomics. 2016 Feb 29;17:158. doi: 10.1186/s12864-016-2501-0 (PMC4772301; doi:10.1186/s12864-016-2501-0)
Supplement: Additional file 6: — Superfamily domains related to innate immunity and symbiosis. Sixteen species were compared; their NCBI taxonomic IDs are given in brackets. (XLSX 72 kb) [file 12864_2016_2501_MOESM6_ESM.xlsx]

## Sheet: Sheet1
phylum	species (NCBI taxonomic IDs)	Complement control module/SCR domain	Protein kinase-like (PK-like)	Immunoglobulin	L domain-like	P-loop containing nucleoside triphosphate hydrolases	DEATH domain	RING/U-box	Toll/Interleukin receptor TIR domain	EGF/Laminin	SH2 domain	Concanavalin A-like lectins/glucanases	RNI-like	SH3-domain	PH domain-like	B-box zinc-binding domain	Trypsin-like serine proteases	Ubiquitin-like	Winged helix DNA-binding domain	EF-hand	Spermadhesin, CUB domain	C-type lectin-like	Inhibitor of apoptosis (IAP) repeat	ARM repeat	TSP-1 type 1 repeat	Cadherin-like	C2 domain (Calcium/lipid-binding domain, CaLB)	SRCR-like	Fibronectin type III	E set domains	Ankyrin repeat	LDL receptor-like module	Growth factor receptor domain	Cysteine-rich domain	Nucleotidyltransferase	PAP/OAS1 substrate-binding domain	WW domain	Lysozyme-like	dsRNA-binding domain-like	TRAF domain-like	Nucleotide cyclase	Bactericidal permeability-increasing protein, BPI	Cap-Gly domain	SAM/Pointed domain	Family A G protein-coupled receptor-like	Cytidine deaminase-like	Cysteine proteinases	beta-beta-alpha zinc fingers	(Phosphotyrosine protein) phosphatases II
Chordata	Homo sapiens (9606)	1525	2479	8292	851	4437	624	1477	80	1817	465	1271	566	1280	2105	435	432	989	767	1209	590	547	66	1747	634	1763	1092	298	2675	918	1164	505	766	321	98	59	389	30	259	112	88	50	97	498	1490	54	565	11037	619
Chordata	Danio rerio (7955)	530	1573	4229	491	2459	190	786	49	1141	263	1225	828	678	1047	286	303	434	459	599	247	786	19	694	467	1668	537	238	1440	469	523	537	494	146	27	18	165	4	109	72	68	8	38	287	1029	17	289	9282	308
Echinodermata	Strongylocentrotus purpuratus (7668)	760	614	1408	739	1826	258	610	293	2661	61	517	305	148	291	351	113	147	211	256	606	534	15	469	260	264	162	1328	897	249	1379	601	785	38	15	10	53	5	33	31	51	3	14	92	1193	7	153	1624	148
Arthropoda	Drosophila melanogaster (7227)	185	838	3044	328	1370	26	360	25	696	130	353	119	421	595	26	333	286	206	341	150	99	24	537	130	573	285	20	758	398	322	643	288	134	27	24	113	19	85	35	90	1	42	154	211	14	155	1591	137
Nematoda	Caenorhabditis elegans (6239)	126	956	1718	298	1128	26	350	8	530	105	248	85	205	337	24	23	241	197	248	147	428	5	423	199	162	166	4	490	398	236	191	122	116	31	28	59	11	35	213	54	29	9	91	1160	14	152	377	213
Mollusca	Lottia gigantea (225164)	351	377	539	170	1001	74	333	88	627	33	256	87	107	205	52	73	137	142	297	146	225	33	341	171	633	131	116	195	182	219	212	168	31	16	9	38	4	29	34	54	2	18	66	339	6	151	1476	95
Cnidaria	Hydra vulgaris (6087)	48	385	267	60	1026	65	167	7	350	47	198	41	107	192	10	28	107	106	167	70	76	4	265	345	207	148	11	160	102	340	77	194	36	11	9	36	3	30	47	21	3	14	56	102	5	91	350	77
Cnidaria	Stylophora pistillata (50429)	418	620	1236	115	1414	291	318	45	947	47	443	187	143	242	54	112	124	119	224	267	176	6	345	429	382	150	145	509	177	417	118	379	25	18	11	30	6	23	151	28	5	40	81	543	18	140	357	93
Cnidaria	Acropora digitifera (70779)	343	574	1090	117	1649	250	286	46	831	54	399	471	143	213	85	91	131	104	187	253	147	5	320	291	301	125	148	392	203	405	105	336	26	25	16	31	2	33	80	24	3	22	74	195	19	146	307	86
Cnidaria	Nematostella vectensis (45351)	120	443	451	117	1185	58	328	23	1039	30	327	165	118	229	85	100	132	177	260	130	108	4	361	295	487	186	133	199	164	208	144	318	38	15	11	37	2	36	71	49	7	16	61	1151	13	153	880	112
Porifera	Stylissa carteri (279588)	482	1344	852	109	1641	394	516	17	710	59	50	154	97	146	143	11	88	88	99	19	6	4	208	23	226	104	2114	701	303	1246	92	154	12	13	7	24	16	23	650	12	7	26	96	60	33	182	109	206
Porifera	Xestospongia testudinaria (178554)	118	360	279	93	1959	143	162	16	268	41	67	89	98	178	40	34	70	121	93	6	25	3	189	18	150	60	808	262	198	586	2	69	26	23	4	40	11	25	95	11	0	15	53	32	45	72	73	89
Porifera	Amphimedon queenslandica (400682)	273	790	941	136	2436	336	688	8	433	111	86	293	260	304	254	13	235	151	168	10	6	10	353	44	386	103	1336	1091	336	1545	13	284	50	21	12	39	9	25	442	23	6	47	69	220	33	212	162	186
not available	Monosiga brevicollis (81824)	30	465	1	197	767	0	110	9	53	152	69	52	108	189	0	4	55	76	116	4	30	1	226	6	269	56	0	30	239	216	17	108	15	10	3	40	1	9	12	23	4	21	56	2	7	61	54	69
not available	Arabidopsis thaliana (3702)	0	1409	0	741	1690	0	863	182	5	10	147	398	8	86	2	25	270	285	273	0	1	0	624	0	0	203	0	7	71	162	0	0	621	50	33	32	17	55	166	0	10	2	16	1	33	168	178	51
Ascomycota	Saccharomyces cerevisiae (4932)	0	135	0	16	412	0	53	0	0	1	15	13	27	41	0	3	31	50	22	0	0	2	135	0	3	23	0	2	18	20	0	0	3	6	3	9	0	6	1	1	0	4	5	4	8	30	55	16
[truncated: 189 more columns]
