# Supplementary material for: Hologenome analysis of two marine sponges with different microbiomes
Source: BMC Genomics. 2016 Feb 29;17:158. doi: 10.1186/s12864-016-2501-0 (PMC4772301; doi:10.1186/s12864-016-2501-0)
Supplement: Additional file 13: — Expression levels of protein domains in the metatranscriptome dataset. PFAM and SUPERFAMILY domains are ranked by their expression levels, which were quantile-normalised and then summed. (XLSX 462 kb) [file 12864_2016_2501_MOESM13_ESM.xlsx]

## Sheet: Pfam_SC
id	Expression	description
PF12697	1.09037e+06	Alpha/beta hydrolase family
PF00115	466099	Cytochrome C and Quinol oxidase polypeptide I
PF00510	311150	Cytochrome c oxidase subunit III
PF02839	290768	Carbohydrate binding domain
PF00116	209753	Cytochrome C oxidase subunit II, periplasmic domain
PF02790	192103	Cytochrome C oxidase subunit II, transmembrane domain
PF00041	182397	Fibronectin type III domain
PF00521	179386	DNA gyrase/topoisomerase IV, subunit A
PF00125	171816	Core histone H2A/H2B/H3/H4
PF00078	164746	Reverse transcriptase (RNA-dependent DNA polymerase)
PF08388	132561	Group II intron, maturase-specific domain
PF04896	122499	Ammonia monooxygenase/methane monooxygenase, subunit C
PF13655	115299	N-terminal domain of reverse transcriptase
PF00704	113090	Glycosyl hydrolases family 18
PF00119	104981	ATP synthase A chain
PF01844	96422.6	HNH endonuclease
PF00032	96105.4	Cytochrome b(C-terminal)/b6/petD
PF13631	87406.6	Cytochrome b(N-terminal)/b6/petB
PF00909	81862.6	Ammonium Transporter Family
PF00005	69566.8	ABC transporter
PF00022	57851.6	Actin
PF00507	57390.3	NADH-ubiquinone/plastoquinone oxidoreductase, chain 3
PF12838	56230.5	4Fe-4S dicluster domain
PF12942	54598.8	Archaeal ammonia monooxygenase subunit A (AmoA)
PF00361	52682.4	NADH-Ubiquinone/plastoquinone (complex I), various chains
PF00146	46134.4	NADH dehydrogenase
PF07645	46058.1	Calcium-binding EGF domain
PF00009	43074.7	Elongation factor Tu GTP binding domain
PF00528	42541.9	Binding-protein-dependent transport system inner membrane component
PF00384	41632.7	Molybdopterin oxidoreductase
PF00004	40961.9	ATPase family associated with various cellular activities (AAA)
PF03144	40498.2	Elongation factor Tu domain 2
PF00124	39222.8	Photosynthetic reaction centre protein
PF00575	38477.9	S1 RNA binding domain
PF02167	37871.6	Cytochrome C1 family
PF01555	37342.4	DNA methylase
PF07732	35566.1	Multicopper oxidase
PF00012	35423	Hsp70 protein
PF00033	33787.3	Cytochrome b(N-terminal)/b6/petB
PF00474	32376.8	Sodium:solute symporter family
PF03989	31847	DNA gyrase C-terminal domain, beta-propeller
PF00240	31702.5	Ubiquitin family
PF03480	31027.9	Bacterial extracellular solute-binding protein, family 7
PF13416	30729.2	Bacterial extracellular solute-binding protein
PF00400	30583.2	WD domain, G-beta repeat
PF00502	30458.1	Phycobilisome protein
PF00171	30335.9	Aldehyde dehydrogenase family
PF04744	30136.8	Monooxygenase subunit B protein
PF02412	29845.1	Thrombospondin type 3 repeat
PF00501	28690	AMP-binding enzyme
PF01059	28616.5	NADH-ubiquinone oxidoreductase chain 4, amino terminus
PF00006	28108.5	ATP synthase alpha/beta family, nucleotide-binding domain
PF12848	27786.2	ABC transporter
PF00271	27685.2	Helicase conserved C-terminal domain
PF00118	27650.9	TCP-1/cpn60 chaperonin family
PF00223	27527.2	Photosystem I psaA/psaB protein
PF01568	26926	Molydopterin dinucleotide binding domain
PF00496	26569.5	Bacterial extracellular solute-binding proteins, family 5 Middle
PF01436	26464.3	NHL repeat
PF12947	26374	EGF domain
PF04879	25393.2	Molybdopterin oxidoreductase Fe4S4 domain
PF07715	25169.5	TonB-dependent Receptor Plug Domain
PF00120	24876	Glutamine synthetase, catalytic domain
PF00593	24678.3	TonB dependent receptor
PF13458	24541.2	Periplasmic binding protein
PF02861	24436.2	Clp amino terminal domain
PF02775	24409.2	Thiamine pyrophosphate enzyme, C-terminal TPP binding domain
PF03143	24383.1	Elongation factor Tu C-terminal domain
PF04851	23261.2	Type III restriction enzyme, res subunit
PF00662	23229.8	NADH-Ubiquinone oxidoreductase (complex I), chain 5 N-terminus
PF07724	22848.8	AAA domain (Cdc48 subfamily)
PF04055	22523.8	Radical SAM superfamily
PF01036	22133.6	Bacteriorhodopsin-like protein
PF13193	22099.5	AMP-binding enzyme C-terminal domain
PF00353	21933.3	Hemolysin-type calcium-binding repeat (2 copies)
PF10431	21584.6	C-terminal, D2-small domain, of ClpB protein
PF00133	21423.5	tRNA synthetases class I (I, L, M and V)
PF02874	21410.5	ATP synthase alpha/beta family, beta-barrel domain
PF00306	21265.6	ATP synthase alpha/beta chain, C terminal domain
PF00330	21108.5	Aconitase family (aconitate hydratase)
PF02786	21010.5	Carbamoyl-phosphate synthase L chain, ATP binding domain
PF01423	20909.9	LSM domain
PF13499	20417	EF-hand domain pair
PF01571	20366.9	Aminomethyltransferase folate-binding domain
PF00497	20319.5	Bacterial extracellular solute-binding proteins, family 3
PF02776	20312	Thiamine pyrophosphate enzyme, N-terminal TPP binding domain
PF02867	20198.3	Ribonucleotide reductase, barrel domain
PF00289	20192.1	Carbamoyl-phosphate synthase L chain, N-terminal domain
PF01011	20049.2	PQQ enzyme repeat
PF01547	20017.3	Bacterial extracellular solute-binding protein
PF02779	19932.8	Transketolase, pyrimidine binding domain
PF00571	19778.6	CBS domain
PF13442	19771.2	Cytochrome C oxidase, cbb3-type, subunit III
PF00205	19752.5	Thiamine pyrophosphate enzyme, central domain
PF02653	19607.7	Branched-chain amino acid transport system / permease component
PF02384	19350.1	N-6 DNA Methylase
PF01266	19304.4	FAD dependent oxidoreductase
PF07992	19293	Pyridine nucleotide-disulphide oxidoreductase
PF00270	19234.1	DEAD/DEAH box helicase
PF07714	19126.7	Protein tyrosine kinase
PF08669	19051.7	Glycine cleavage T-protein C-terminal barrel domain
PF04561	18787.8	RNA polymerase Rpb2, domain 2
PF13247	18728.6	4Fe-4S dicluster domain
PF00487	18681.2	Fatty acid desaturase
PF08264	18653.8	Anticodon-binding domain of tRNA
PF00096	18649.5	Zinc finger, C2H2 type
PF04983	18603.7	RNA polymerase Rpb1, domain 3
PF00679	18271.7	Elongation factor G C-terminus
PF04998	17934.5	RNA polymerase Rpb1, domain 5
PF05000	17929.7	RNA polymerase Rpb1, domain 4
PF00623	17548.8	RNA polymerase Rpb1, domain 2
PF00441	17462.7	Acyl-CoA dehydrogenase, C-terminal domain
PF04997	17368.2	RNA polymerase Rpb1, domain 1
PF00456	17231	Transketolase, thiamine diphosphate binding domain
PF09084	17144.4	NMT1/THI5 like
PF08352	17097	Oligopeptide/dipeptide transporter, C-terminal region
PF02771	17079.4	Acyl-CoA dehydrogenase, N-terminal domain
PF02780	17010.9	Transketolase, C-terminal domain
PF06455	16941.8	NADH dehydrogenase subunit 5 C-terminus
PF13715	16901.2	Domain of unknown function (DUF4480)
PF02770	16574.8	Acyl-CoA dehydrogenase, middle domain
PF06808	16221.6	DctM-like transporters
PF05154	16187.4	TM2 domain
PF13407	16152	Periplasmic binding protein domain
PF00562	16035.1	RNA polymerase Rpb2, domain 6
PF05578	15748	Pestivirus NS3 polyprotein peptidase S31
PF04542	15655.2	Sigma-70 region 2
PF02310	15505.4	B12 binding domain
PF01138	15440.1	3' exoribonuclease family, domain 1
PF14492	15423.4	Elongation Factor G, domain II
PF03725	15189.4	3' exoribonuclease family, domain 2
PF00427	15174.1	Phycobilisome Linker polypeptide
PF00499	15120.8	NADH-ubiquinone/plastoquinone oxidoreductase chain 6
PF04565	15086.8	RNA polymerase Rpb2, domain 3
PF01625	15081	Peptide methionine sulfoxide reductase
PF00070	14992.5	Pyridine nucleotide-disulphide oxidoreductase
PF01645	14846	Conserved region in glutamate synthase
PF03764	14693.6	Elongation factor G, domain IV
PF00664	14432.1	ABC transporter transmembrane region
PF00069	14388.3	Protein kinase domain
PF04563	14305.9	RNA polymerase beta subunit
PF04069	14222.6	Substrate binding domain of ABC-type glycine betaine transport system
PF08238	14178.6	Sel1 repeat
PF01370	14159	NAD dependent epimerase/dehydratase family
PF00016	14053.2	Ribulose bisphosphate carboxylase large chain, catalytic domain
PF00587	13889.1	tRNA synthetase class II core domain (G, H, P, S and T)
PF00665	13881.8	Integrase core domain
PF00291	13874.2	Pyridoxal-phosphate dependent enzyme
PF00202	13825	Aminotransferase class-III
PF08402	13669.3	TOBE domain
PF00364	13645.2	Biotin-requiring enzyme
PF13465	13601.9	Zinc-finger double domain
PF00355	13565.4	Rieske [2Fe-2S] domain
PF00106	13517.4	short chain dehydrogenase
PF01348	13492.2	Type II intron maturase
PF04560	13472.1	RNA polymerase Rpb2, domain 7
PF00421	13282.8	Photosystem II protein
PF12796	13131.1	Ankyrin repeats (3 copies)
PF01751	13078.8	Toprim domain
PF00890	13025	FAD binding domain
PF13187	13022.5	4Fe-4S dicluster domain
PF00137	13018	ATP synthase subunit C
PF05550	12936.6	Pestivirus Npro endopeptidase C53
PF04545	12930.3	Sigma-70, region 4
PF03129	12845.6	Anticodon binding domain
PF01314	12825.2	Aldehyde ferredoxin oxidoreductase, domains 2 & 3
PF02730	12823.6	Aldehyde ferredoxin oxidoreductase, N-terminal domain
PF01641	12719.8	SelR domain
PF00132	12691.7	Bacterial transferase hexapeptide (six repeats)
PF00310	12685.2	Glutamine amidotransferases class-II
PF01336	12619.2	OB-fold nucleic acid binding domain
PF01145	12618.6	SPFH domain / Band 7 family
PF00117	12611.9	Glutamine amidotransferase class-I
PF00821	12349.9	Phosphoenolpyruvate carboxykinase
PF01077	12328.4	Nitrite and sulphite reductase 4Fe-4S domain
PF01642	12317.1	Methylmalonyl-CoA mutase
PF13180	12305.6	PDZ domain
PF01391	12293.6	Collagen triple helix repeat (20 copies)
PF00578	12259.3	AhpC/TSA family
PF13360	12195.1	PQQ-like domain
PF02518	12115.6	Histidine kinase-, DNA gyrase B-, and HSP90-like ATPase
PF00107	12048.6	Zinc-binding dehydrogenase
PF07690	12043.9	Major Facilitator Superfamily
PF03460	11968.5	Nitrite/Sulfite reductase ferredoxin-like half domain
PF10385	11939.8	RNA polymerase beta subunit external 1 domain
PF00266	11866	Aminotransferase class-V
PF01053	11835.4	Cys/Met metabolism PLP-dependent enzyme
PF00155	11740.3	Aminotransferase class I and II
PF01434	11734.5	Peptidase family M41
PF00317	11724.4	Ribonucleotide reductase, all-alpha domain
PF01493	11675.1	GXGXG motif
PF00199	11557.5	Catalase
PF00101	11554.2	Ribulose bisphosphate carboxylase, small chain
PF09334	11515.5	tRNA synthetases class I (M)
PF00557	11492.1	Metallopeptidase family M24
PF00378	11459.9	Enoyl-CoA hydratase/isomerase family
PF01027	11292.6	Inhibitor of apoptosis-promoting Bax1
PF02190	11208.7	ATP-dependent protease La (LON) domain
PF13510	11154.3	2Fe-2S iron-sulfur cluster binding domain
PF00676	11139.4	Dehydrogenase E1 component
PF00420	11050.4	NADH-ubiquinone/plastoquinone oxidoreductase chain 4L
PF08240	10859.2	Alcohol dehydrogenase GroES-like domain
PF13183	10780.7	4Fe-4S dicluster domain
PF02347	10711.9	Glycine cleavage system P-protein
PF02754	10691	Cysteine-rich domain
PF03401	10681.8	Tripartite tricarboxylate transporter family receptor
PF03951	10629.3	Glutamine synthetase, beta-Grasp domain
PF06628	10621	Catalase-related immune-responsive
PF05362	10605	Lon protease (S16) C-terminal proteolytic domain
PF00694	10517.7	Aconitase C-terminal domain
PF07973	10460	Threonyl and Alanyl tRNA synthetase second additional domain
PF00077	10436.7	Retroviral aspartyl protease
PF13414	10295.5	TPR repeat
PF06480	10227.6	FtsH Extracellular
PF00180	10143.5	Isocitrate/isopropylmalate dehydrogenase
PF01039	10015.5	Carboxyl transferase domain
PF00085	9961.62	Thioredoxin
PF02803	9929.67	Thiolase, C-terminal domain
PF00346	9888.38	Respiratory-chain NADH dehydrogenase, 49 Kd subunit
PF00127	9849.8	Copper binding proteins, plastocyanin/azurin family
PF00216	9813.9	Bacterial DNA-binding protein
PF03477	9759.33	ATP cone domain
PF00160	9733.45	Cyclophilin type peptidyl-prolyl cis-trans isomerase/CLD
PF04898	9633.58	Glutamate synthase central domain
PF00075	9626.67	RNase H
PF02142	9567.7	MGS-like domain
PF00204	9497.8	DNA gyrase B
PF00072	9453.3	Response regulator receiver domain
PF01521	9329.75	Iron-sulphur cluster biosynthesis
PF07244	9309.42	Surface antigen variable number repeat
PF00920	9255.3	Dehydratase family
PF00091	9238.67	Tubulin/FtsZ family, GTPase domain
PF00108	9130.52	Thiolase, N-terminal domain
PF00017	9122.65	SH2 domain
PF02746	9095.9	Mandelate racemase / muconate lactonizing enzyme, N-terminal domain
PF00581	9035.3	Rhodanese-like domain
PF13378	9010.17	Enolase C-terminal domain-like
PF00034	8984.23	Cytochrome c
PF00152	8915	tRNA synthetases class II (D, K and N)
PF00285	8901.52	Citrate synthase
PF02852	8853.17	Pyridine nucleotide-disulphide oxidoreductase, dimerisation domain
PF00154	8837.15	recA bacterial DNA recombination protein
PF05221	8823.48	S-adenosyl-L-homocysteine hydrolase
PF04966	8802.27	Carbohydrate-selective porin, OprB family
PF02824	8723.38	TGS domain
PF00395	8717.33	S-layer homology domain
PF00670	8567.9	S-adenosyl-L-homocysteine hydrolase, NAD binding domain
PF02910	8562.58	Fumarate reductase flavoprotein C-term
PF00037	8547.62	4Fe-4S binding domain
PF00013	8495.7	KH domain
PF00140	8494.48	Sigma-70 factor, region 1.2
PF00682	8491.83	HMGL-like
PF01926	8444.77	50S ribosome-binding GTPase
PF00206	8429.88	Lyase
PF00111	8390.75	2Fe-2S iron-sulfur cluster binding domain
PF13659	8295.25	Methyltransferase domain
PF02787	8283.2	Carbamoyl-phosphate synthetase large chain, oligomerisation domain
PF02151	8221.33	UvrB/uvrC motif
PF00550	8210.05	Phosphopantetheine attachment site
PF03446	8185.43	NAD binding domain of 6-phosphogluconate dehydrogenase
PF01063	8152.73	Aminotransferase class IV
PF00702	8111.68	haloacid dehalogenase-like hydrolase
PF04539	8108.8	Sigma-70 region 3
PF02769	8104.35	AIR synthase related protein, C-terminal domain
PF02800	8052.95	Glyceraldehyde 3-phosphate dehydrogenase, C-terminal domain
PF13343	8048.77	Bacterial extracellular solute-binding protein
PF00109	8004.73	Beta-ketoacyl synthase, N-terminal domain
PF13522	8000.48	Glutamine amidotransferase domain
PF01588	7988.88	Putative tRNA binding domain
PF00122	7966.07	E1-E2 ATPase
PF14520	7865.68	Helix-hairpin-helix domain
PF00344	7857.43	SecY translocase
PF02801	7842.07	Beta-ketoacyl synthase, C-terminal domain
PF00884	7832	Sulfatase
PF00044	7821.95	Glyceraldehyde 3-phosphate dehydrogenase, NAD binding domain
PF02515	7790.3	CoA-transferase family III
PF04471	7760.4	Restriction endonuclease
PF02915	7725.93	Rubrerythrin
PF01380	7700.43	SIS domain
PF02785	7662	Biotin carboxylase C-terminal domain
PF01458	7654.32	Uncharacterized protein family (UPF0051)
PF03726	7648.5	Polyribonucleotide nucleotidyltransferase, RNA binding domain
PF00164	7632.25	Ribosomal protein S12/S23
PF02493	7630.32	MORN repeat
PF01842	7629.1	ACT domain
PF00318	7626.7	Ribosomal protein S2
PF05199	7567.02	GMC oxidoreductase
PF04760	7419.5	Translation initiation factor IF-2, N-terminal region
PF13589	7350.95	Histidine kinase-, DNA gyrase B-, and HSP90-like ATPase
PF05193	7349.55	Peptidase M16 inactive domain
PF00463	7322.5	Isocitrate lyase family
PF11794	7312.68	4-hydroxyphenylacetate 3-hydroxylase N terminal
PF01479	7299.93	S4 domain
PF00176	7236.98	SNF2 family N-terminal domain
PF07995	7223.32	Glucose / Sorbosone dehydrogenase
PF09459	7181.07	Ethylbenzene dehydrogenase
PF02355	7168.57	Protein export membrane protein
PF01565	7163.07	FAD binding domain
PF00732	7159.88	GMC oxidoreductase
PF00438	7122.73	S-adenosylmethionine synthetase, N-terminal domain
PF00753	7118.6	Metallo-beta-lactamase superfamily
PF10531	7103.3	SLBB domain
PF01383	7085.5	CpcD/allophycocyanin linker domain
PF00579	7078.48	tRNA synthetases class I (W and Y)
PF00549	7032.68	CoA-ligase
PF02738	7025.35	Molybdopterin-binding domain of aldehyde dehydrogenase
PF02772	7015.18	S-adenosylmethionine synthetase, central domain
PF02773	6975.45	S-adenosylmethionine synthetase, C-terminal domain
PF00873	6954.3	AcrB/AcrD/AcrF family
PF02672	6945.82	CP12 domain
PF02608	6930.43	Basic membrane protein
PF01512	6924.98	Respiratory-chain NADH dehydrogenase 51 Kd subunit
PF00268	6887.75	Ribonucleotide reductase, small chain
PF10589	6851.35	NADH-ubiquinone oxidoreductase-F iron-sulfur binding region
PF08502	6842.75	LeuA allosteric (dimerisation) domain
PF01979	6840.55	Amidohydrolase family
PF12399	6773.38	Branched-chain amino acid ATP-binding cassette transporter
PF02788	6766.57	Ribulose bisphosphate carboxylase large chain, N-terminal domain
PF07549	6745.12	SecD/SecF GG Motif
PF00102	6741.07	Protein-tyrosine phosphatase
PF01193	6711.1	RNA polymerase Rpb3/Rpb11 dimerisation domain
PF00210	6687.45	Ferritin-like domain
PF06181	6677.45	Protein of unknown function (DUF989)
PF00743	6677.07	Flavin-binding monooxygenase-like
PF07517	6671.43	SecA DEAD-like domain
PF00226	6670.12	DnaJ domain
PF01546	6655.3	Peptidase family M20/M25/M40
PF01043	6627.48	SecA preprotein cross-linking domain
PF12911	6614.07	N-terminal TM domain of oligopeptide transport permease C
PF00198	6604.25	2-oxoacid dehydrogenases acyltransferase (catalytic domain)
PF00156	6586.25	Phosphoribosyl transferase domain
PF00556	6583.55	Antenna complex alpha/beta subunit
PF00478	6565.45	IMP dehydrogenase / GMP reductase domain
PF01476	6537.43	LysM domain
PF00923	6508.35	Transaldolase
PF00483	6487.05	Nucleotidyl transferase
PF03947	6459.45	Ribosomal Proteins L2, C-terminal domain
PF07516	6457.38	SecA Wing and Scaffold domain
PF01966	6425.2	HD domain
PF00403	6419.55	Heavy-metal-associated domain
PF01970	6382.55	Tripartite tricarboxylate transporter TctA family
PF13561	6379.8	Enoyl-(Acyl carrier protein) reductase
PF01321	6309.23	Creatinase/Prolidase N-terminal domain
PF07687	6289.95	Peptidase dimerisation domain
PF03030	6275.52	Inorganic H+ pyrophosphatase
PF00725	6238.73	3-hydroxyacyl-CoA dehydrogenase, C-terminal domain
PF03241	6231.3	4-hydroxyphenylacetate 3-hydroxylase C terminal
PF00586	6195.15	AIR synthase related protein, N-terminal domain
PF10417	6194.5	C-terminal domain of 1-Cys peroxiredoxin
PF00393	6190.75	6-phosphogluconate dehydrogenase, C-terminal domain
PF00534	6190.18	Glycosyl transferases group 1
PF00181	6133.93	Ribosomal Proteins L2, RNA binding domain
PF07676	6100.23	WD40-like Beta Propeller Repeat
PF02913	6088.52	FAD linked oxidases, C-terminal domain
PF13450	6072.23	NAD(P)-binding Rossmann-like domain
PF00390	6044.23	Malic enzyme, N-terminal domain
PF00018	6018.3	SH3 domain
PF00175	6003.9	Oxidoreductase NAD-binding domain
PF02080	5989.18	TrkA-C domain
PF08369	5983.6	Proto-chlorophyllide reductase 57 kD subunit
PF01000	5981.6	RNA polymerase Rpb3/RpoA insert domain
PF02538	5979.35	Hydantoinase B/oxoprolinase
PF04290	5978.32	Tripartite ATP-independent periplasmic transporters, DctQ component
PF00183	5927.95	Hsp90 protein
PF01411	5907.02	tRNA synthetases class II (A)
PF02817	5898.95	e3 binding domain
PF01433	5862.57	Peptidase family M1
PF00347	5859.9	Ribosomal protein L6
PF02272	5845.05	DHHA1 domain
PF13304	5844.4	AAA domain
PF01262	5820.73	Alanine dehydrogenase/PNT, C-terminal domain
PF00113	5806.8	Enolase, C-terminal TIM barrel domain
PF00145	5793.8	C-5 cytosine-specific DNA methylase
PF05222	5778.05	Alanine dehydrogenase/PNT, N-terminal domain
PF02866	5765.8	lactate/malate dehydrogenase, alpha/beta C-terminal domain
PF00056	5753.68	lactate/malate dehydrogenase, NAD binding domain
PF00892	5726.25	EamA-like transporter family
PF00535	5719.7	Glycosyl transferase family 2
PF01450	5718.85	Acetohydroxy acid isomeroreductase, catalytic domain
PF05378	5692.55	Hydantoinase/oxoprolinase N-terminal region
PF06723	5691.9	MreB/Mbl protein
PF00795	5690.3	Carbon-nitrogen hydrolase
PF00675	5690.27	Insulinase (Peptidase family M16)
PF01968	5684.12	Hydantoinase/oxoprolinase
PF13394	5670.82	4Fe-4S single cluster domain
PF01235	5669.32	Sodium:alanine symporter family
PF13646	5655.85	HEAT repeats
PF06689	5647.07	ClpX C4-type zinc finger
PF06253	5612.32	Trimethylamine methyltransferase (MTTB)
PF01420	5583.85	Type I restriction modification DNA specificity domain
PF00464	5582.45	Serine hydroxymethyltransferase
PF01244	5557.38	Membrane dipeptidase (Peptidase family M19)
PF10458	5556.27	Valyl tRNA synthetase tRNA binding arm
PF12849	5551.2	PBP superfamily domain
PF11987	5515.1	Translation-initiation factor 2
PF02607	5506.02	B12 binding domain
PF00166	5493.8	Chaperonin 10 Kd subunit
PF00905	5475.75	Penicillin binding protein transpeptidase domain
PF02359	5462.3	Cell division protein 48 (CDC48), N-terminal domain
PF01131	5449.23	DNA topoisomerase
PF03118	5420.48	Bacterial RNA polymerase, alpha chain C terminal domain
PF12706	5389.05	Beta-lactamase superfamily domain
PF01656	5382.85	CobQ/CobB/MinD/ParA nucleotide binding domain
PF07991	5365.68	Acetohydroxy acid isomeroreductase, catalytic domain
PF00467	5362.68	KOW motif
PF10609	5304.3	ParA/MinD ATPase like
PF03235	5291.38	Protein of unknown function DUF262
PF13603	5278.7	Leucyl-tRNA synthetase, Domain 2
PF00696	5276.95	Amino acid kinase family
PF00011	5249.15	Hsp20/alpha crystallin family
PF03949	5242.55	Malic enzyme, NAD binding domain
PF03160	5235.07	Calx-beta domain
PF03308	5230.1	ArgK protein
PF13342	5216.07	C-terminal repeat of topoisomerase
PF01408	5201.32	Oxidoreductase family, NAD-binding Rossmann fold
PF00071	5182.35	Ras family
PF00128	5170.3	Alpha amylase, catalytic domain
PF00691	5161.15	OmpA family
PF00749	5156	tRNA synthetases class I (E and Q), catalytic domain
PF00462	5155.73	Glutaredoxin
PF07650	5143.32	KH domain
PF00394	5123.05	Multicopper oxidase
PF02933	5115.05	Cell division protein 48 (CDC48), domain 2
PF03572	5096.12	Peptidase family S41
PF00296	5095.07	Luciferase-like monooxygenase
PF03781	5094.32	Sulfatase-modifying factor enzyme 1
PF02028	5075.75	BCCT family transporter
PF02810	5069.18	SEC-C motif
PF00297	5060.48	Ribosomal protein L3
PF02661	5057.82	Fic/DOC family
PF03952	5050.73	Enolase, N-terminal domain
PF00582	5029.12	Universal stress protein family
PF00572	5028.95	Ribosomal protein L13
PF01012	5012.98	Electron transfer flavoprotein domain
PF02463	4995.52	RecF/RecN/SMC N terminal domain
PF00163	4988.85	Ribosomal protein S4/S9 N-terminal domain
PF00986	4968.48	DNA gyrase B subunit, carboxyl terminus
PF00177	4951.6	Ribosomal protein S7p/S5e
PF12831	4937.07	FAD dependent oxidoreductase
PF07728	4934.98	AAA domain (dynein-related subfamily)
PF01257	4924.5	Thioredoxin-like [2Fe-2S] ferredoxin
PF02737	4871.18	3-hydroxyacyl-CoA dehydrogenase, NAD binding domain
PF01556	4858.43	DnaJ C terminal domain
PF02811	4851.9	PHP domain
PF00848	4848.57	Ring hydroxylating alpha subunit (catalytic domain)
PF03946	4844.38	Ribosomal protein L11, N-terminal domain
PF01557	4843.1	Fumarylacetoacetate (FAA) hydrolase family
PF13738	4831.55	Pyridine nucleotide-disulphide oxidoreductase
PF08245	4794.12	Mur ligase middle domain
PF12637	4788.55	TSCPD domain
PF14528	4783.9	LAGLIDADG-like domain
PF03331	4772.75	UDP-3-O-acyl N-acetylglycosamine deacetylase
PF01558	4771.9	Pyruvate ferredoxin/flavodoxin oxidoreductase
PF02494	4767.1	HYR domain
PF00551	4766.3	Formyl transferase
PF13292	4762.85	1-deoxy-D-xylulose-5-phosphate synthase
PF01058	4762.57	NADH ubiquinone oxidoreductase, 20 Kd subunit
PF02445	4762.43	Quinolinate synthetase A protein
PF00298	4761.62	Ribosomal protein L11, RNA binding domain
PF00970	4755.55	Oxidoreductase FAD-binding domain
PF00919	4740.98	Uncharacterized protein family UPF0004
PF02774	4736.77	Semialdehyde dehydrogenase, dimerisation domain
PF06418	4720.82	CTP synthase N-terminus
PF02826	4711.8	D-isomer specific 2-hydroxyacid dehydrogenase, NAD binding domain
PF14691	4708.52	Dihydroprymidine dehydrogenase domain II, 4Fe-4S cluster
PF00574	4692.77	Clp protease
PF00382	4687.95	Transcription factor TFIIB repeat
PF07733	4684.2	Bacterial DNA polymerase III alpha subunit
PF04313	4682.93	Type I restriction enzyme R protein N terminus (HSDR_N)
PF00707	4680.88	Translation initiation factor IF-3, C-terminal domain
PF01118	4680.1	Semialdehyde dehydrogenase, NAD binding domain
PF00476	4677.48	DNA polymerase family A
PF01315	4660.35	Aldehyde oxidase and xanthine dehydrogenase, a/b hammerhead domain
PF06434	4616.4	Aconitate hydratase 2 N-terminus
PF01523	4614.85	Putative modulator of DNA gyrase
PF13368	4612.2	Topoisomerase C-terminal repeat
PF00141	4607.98	Peroxidase
PF05198	4605.62	Translation initiation factor IF-3, N-terminal domain
PF13749	4597	ATP-dependent DNA helicase recG C-terminal
PF02540	4589.73	NAD synthase
PF00429	4587.2	ENV polyprotein (coat polyprotein)
PF03708	4584.25	Avian retrovirus envelope protein, gp85
PF00252	4577.32	Ribosomal protein L16p/L10e
PF00486	4532.12	Transcriptional regulatory protein, C terminal
PF01515	4531.7	Phosphate acetyl/butaryl transferase
PF11791	4523.05	Aconitate B N-terminal domain
PF00512	4518.18	His Kinase A (phospho-acceptor) domain
PF14579	4479.35	Helix-hairpin-helix motif
PF00580	4473.35	UvrD/REP helicase N-terminal domain
PF01494	4405.62	FAD binding domain
PF03953	4354.1	Tubulin C-terminal domain
PF07068	4342.6	Major capsid protein Gp23
PF00248	4331.4	Aldo/keto reductase family
PF00028	4313.45	Cadherin domain
PF08529	4276.9	NusA N-terminal domain
PF13517	4268.75	Repeat domain in Vibrio, Colwellia, Bradyrhizobium and Shewanella
PF00231	4257.32	ATP synthase
PF02254	4256.02	TrkA-N domain
PF03681	4255.98	Uncharacterised protein family (UPF0150)
PF12762	4235.6	ISXO2-like transposase domain
PF02875	4218.48	Mur ligase family, glutamate ligase domain
PF00999	4217.35	Sodium/hydrogen exchanger family
PF12344	4214.07	Ultra-violet resistance protein B
PF04326	4207.05	Divergent AAA domain
PF00793	4125.98	DAHP synthetase I family
PF13793	4102.15	N-terminal domain of ribose phosphate pyrophosphokinase
PF00274	4091.93	Fructose-bisphosphate aldolase class-I
PF00389	4085.07	D-isomer specific 2-hydroxyacid dehydrogenase, catalytic domain
PF14572	4083.68	Phosphoribosyl synthetase-associated domain
PF00466	4077.15	Ribosomal protein L10
PF01883	4076.12	Domain of unknown function DUF59
PF00889	4076.05	Elongation factor TS
PF07731	4074.6	Multicopper oxidase
PF08442	4069.72	ATP-grasp domain
PF00391	4063.38	PEP-utilising enzyme, mobile domain
PF13614	4058.57	AAA domain
PF00472	4051.2	RF-1 domain
PF13184	4046.07	NusA-like KH domain
PF00436	4038.62	Single-strand binding protein family
PF07498	4036.62	Rho termination factor, N-terminal domain
PF13365	4036.2	Trypsin-like peptidase domain
PF01425	4023.12	Amidase
PF00687	4018.55	Ribosomal protein L1p/L10e family
PF01261	4012.57	Xylose isomerase-like TIM barrel
PF00189	4006.53	Ribosomal protein S3, C-terminal domain
PF00673	4005.6	ribosomal L5P family C-terminus
PF03793	3999.3	PASTA domain
PF03462	3994.8	PCRF domain
PF00809	3983.75	Pterin binding enzyme
PF00281	3968.8	Ribosomal protein L5
PF01938	3968.65	TRAM domain
PF02880	3967.65	Phosphoglucomutase/phosphomannomutase, alpha/beta/alpha domain III
PF02739	3963.28	5'-3' exonuclease, N-terminal resolvase-like domain
PF02233	3958.82	NAD(P) transhydrogenase beta subunit
PF07497	3954.97	Rho termination factor, RNA-binding domain
PF01367	3935.38	5'-3' exonuclease, C-terminal SAM fold
PF02878	3923.4	Phosphoglucomutase/phosphomannomutase, alpha/beta/alpha domain I
PF13361	3908.57	UvrD-like helicase C-terminal domain
PF01612	3894.5	3'-5' exonuclease
PF12161	3875.03	HsdM N-terminal domain
PF12892	3867.03	T surface-antigen of pili
PF10588	3861.4	NADH-ubiquinone oxidoreductase-G iron-sulfur binding region
PF00684	3852.75	DnaJ central domain
PF00227	3849.88	Proteasome subunit
PF00293	3843.3	NUDIX domain
PF13328	3833.5	HD domain
PF00023	3827.28	Ankyrin repeat
PF03796	3827.2	DnaB-like helicase C terminal domain
PF02879	3824.6	Phosphoglucomutase/phosphomannomutase, alpha/beta/alpha domain II
PF08534	3806.22	Redoxin
PF01435	3767.45	Peptidase family M48
PF00136	3766.2	DNA polymerase family B
PF00126	3750.95	Bacterial regulatory helix-turn-helix protein, lysR family
PF00326	3748.88	Prolyl oligopeptidase family
PF02357	3745.45	Transcription termination factor nusG
PF00491	3729.28	Arginase family
PF00542	3727.55	Ribosomal protein L7/L12 C-terminal domain
PF00076	3714.47	RNA recognition motif. (a.k.a. RRM, RBD, or RNP domain)
PF00570	3695.82	HRDC domain
PF12681	3691.65	Glyoxalase-like domain
PF07980	3690.28	SusD family
PF09382	3688.62	RQC domain
PF02687	3687.45	FtsX-like permease family
PF00343	3678.4	Carbohydrate phosphorylase
PF14833	3674.22	NAD-binding of NADP-dependent 3-hydroxyisobutyrate dehydrogenase
PF03466	3661.03	LysR substrate binding domain
PF00958	3638.25	GMP synthase C terminal domain
PF00408	3630.53	Phosphoglucomutase/phosphomannomutase, C-terminal domain
PF02896	3615.72	PEP-utilising enzyme, TIM barrel domain
PF03600	3615.35	Citrate transporter
PF02729	3613.03	Aspartate/ornithine carbamoyltransferase, carbamoyl-P binding domain
PF00067	3605.78	Cytochrome P450
PF01134	3602.07	Glucose inhibited division protein A
PF00308	3601.47	Bacterial dnaA protein
PF04945	3599.62	YHS domain
PF00185	3595.9	Aspartate/ornithine carbamoyltransferase, Asp/Orn binding domain
PF00380	3586.1	Ribosomal protein S9/S16
PF00208	3584.38	Glutamate/Leucine/Phenylalanine/Valine dehydrogenase
PF02911	3579.43	Formyl transferase, C-terminal domain
PF01250	3569.8	Ribosomal protein S6
PF13385	3566.05	Concanavalin A-like lectin/glucanases superfamily
PF06421	3565.9	GTP-binding protein LepA C-terminus
PF14322	3563.78	Starch-binding associating with outer membrane
PF02812	3552.68	Glu/Leu/Phe/Val dehydrogenase, dimerisation domain
PF00370	3532.8	FGGY family of carbohydrate kinases, N-terminal domain
PF12798	3523.3	4Fe-4S binding domain
PF02782	3519.07	FGGY family of carbohydrate kinases, C-terminal domain
PF03721	3486.2	UDP-glucose/GDP-mannose dehydrogenase family, NAD binding domain
PF09630	3479.38	Domain of unknown function (DUF2024)
PF00984	3455.35	UDP-glucose/GDP-mannose dehydrogenase family, central domain
PF00933	3446.72	Glycosyl hydrolase family 3 N terminal domain
PF01409	3419.3	tRNA synthetases class II core domain (F)
PF12139	3418.15	Adenosine-5'-phosphosulfate reductase beta subunit
PF01855	3391.95	Pyruvate flavodoxin/ferredoxin oxidoreductase, thiamine diP-bdg
PF00313	3390.28	'Cold-shock' DNA-binding domain
PF02086	3367.4	D12 class N6 adenine-specific DNA methyltransferase
PF04607	3356.2	Region found in RelA / SpoT proteins
PF13358	3326.62	DDE superfamily endonuclease
PF01227	3326.05	GTP cyclohydrolase I
PF01578	3323.38	Cytochrome C assembly protein
PF01225	3317.5	Mur ligase family, catalytic domain
PF04566	3312.88	RNA polymerase Rpb2, domain 4
PF00275	3310.07	EPSP synthase (3-phosphoshikimate 1-carboxyvinyltransferase)
PF05187	3300.82	Electron transfer flavoprotein-ubiquinone oxidoreductase
PF13419	3298.93	Haloacid dehalogenase-like hydrolase
PF02938	3289.32	GAD domain
PF00750	3281.93	tRNA synthetases class I (R)
PF04567	3281.03	RNA polymerase Rpb2, domain 5
PF02531	3267.53	PsaD
PF03720	3256.25	UDP-glucose/GDP-mannose dehydrogenase family, UDP binding domain
PF05721	3255	Phytanoyl-CoA dioxygenase (PhyH)
PF01618	3254.3	MotA/TolQ/ExbB proton channel family
PF08299	3242.25	Bacterial dnaA protein helix-turn-helix
PF02096	3235.53	60Kd inner membrane protein
PF00709	3214.8	Adenylosuccinate synthetase
PF13291	3212.93	ACT domain
PF01551	3203.5	Peptidase family M23
PF08207	3202.8	Elongation factor P (EF-P) KOW-like domain
PF00692	3193.53	dUTPase
PF04073	3188.2	Aminoacyl-tRNA editing domain
PF02894	3185.55	Oxidoreductase family, C-terminal alpha/beta domain
PF13417	3180.22	Glutathione S-transferase, N-terminal domain
PF03104	3177.12	DNA polymerase family B, exonuclease domain
PF10415	3174	Fumarase C C-terminus
PF00917	3167.07	MATH domain
PF00764	3159.55	Arginosuccinate synthase
PF00448	3159.07	SRP54-type protein, GTPase domain
PF13173	3153.45	AAA domain
PF00365	3150.53	Phosphofructokinase
PF13937	3148.18	Domain of unknown function (DUF4212)
PF00488	3144.43	MutS domain V
PF00338	3117.75	Ribosomal protein S10p/S20e
PF13635	3117.53	Domain of unknown function (DUF4143)
PF02574	3115.38	Homocysteine S-methyltransferase
PF00224	3110.47	Pyruvate kinase, barrel domain
PF13147	3105.05	Amidohydrolase
PF05746	3103.35	DALR anticodon binding domain
PF00672	3098.8	HAMP domain
PF00988	3086.9	Carbamoyl-phosphate synthase small chain, CPSase domain
PF00425	3071.35	chorismate binding enzyme
PF00179	3059.38	Ubiquitin-conjugating enzyme
PF01132	3056.45	Elongation factor P (EF-P) OB domain
PF09285	3056.45	Elongation factor P, C-terminal
PF04909	3036.12	Amidohydrolase
PF02881	3027.43	SRP54-type protein, helical bundle domain
PF11838	3026.9	ERAP1-like C-terminal domain
PF01041	3024.38	DegT/DnrJ/EryC1/StrS aminotransferase family
PF00860	3017.12	Permease family
PF00595	2959.88	PDZ domain (Also known as DHR or GLGF)
PF05345	2956.35	Putative Ig domain
PF02777	2951.45	Iron/manganese superoxide dismutases, C-terminal domain
PF00238	2946.35	Ribosomal protein L14p/L23e
PF00334	2938.93	Nucleoside diphosphate kinase
PF00081	2929.8	Iron/manganese superoxide dismutases, alpha-hairpin domain
PF00977	2922.93	Histidine biosynthesis protein
PF00082	2913.53	Subtilase family
PF00903	2892.93	Glyoxalase/Bleomycin resistance protein/Dioxygenase superfamily
PF01964	2891.9	ThiC family
PF02887	2885.22	Pyruvate kinase, alpha/beta domain
PF03232	2885.2	Ubiquinone biosynthesis protein COQ7
PF01624	2863.88	MutS domain I
PF00254	2847.7	FKBP-type peptidyl-prolyl cis-trans isomerase
PF00815	2841.88	Histidinol dehydrogenase
PF05853	2839.32	Prokaryotic protein of unknown function (DUF849)
PF09335	2830.93	SNARE associated Golgi protein
PF00430	2823.7	ATP synthase B/B' CF(0)
PF01326	2821.15	Pyruvate phosphate dikinase, PEP/pyruvate binding domain
PF00203	2810.55	Ribosomal protein S19
PF01016	2804.3	Ribosomal L27 protein
PF09347	2802.1	Domain of unknown function (DUF1989)
PF13932	2801.38	GidA associated domain 3
PF03950	2800.72	tRNA synthetases class I (E and Q), anti-codon binding domain
PF03719	2787.97	Ribosomal protein S5, C-terminal domain
PF00333	2785.53	Ribosomal protein S5, N-terminal domain
PF13784	2785.07	Fic/DOC family N-terminal
PF05107	2783.12	Family of unknown function (DUF694)
PF10150	2779.03	Ribonuclease E/G family
PF06119	2775.55	Nidogen-like
PF02559	2773.25	CarD-like/TRCF domain
PF00929	2769.97	Exonuclease
PF07969	2768.28	Amidohydrolase family
PF07977	2762.97	FabA-like domain
PF04715	2749.03	Anthranilate synthase component I, N terminal region
PF07927	2740.25	YcfA-like protein
PF13507	2736.68	CobB/CobQ-like glutamine amidotransferase domain
PF08335	2730.03	GlnD PII-uridylyltransferase
PF00627	2726.57	UBA/TS-N domain
PF02378	2723.5	Phosphotransferase system, EIIC
PF12826	2721.8	Helix-hairpin-helix motif
PF14026	2706.5	Protein of unknown function (DUF4242)
PF05192	2705.32	MutS domain III
PF01144	2702.53	Coenzyme A transferase
PF03976	2698.25	Polyphosphate kinase 2 (PPK2)
PF13177	2694.28	DNA polymerase III, delta subunit
PF02514	2691.93	CobN/Magnesium Chelatase
PF01935	2687.65	Domain of unknown function DUF87
PF02093	2687.6	Gag P30 core shell protein
PF00211	2674.3	Adenylate and Guanylate cyclase catalytic domain
PF12221	2673.35	Bacterial membrane protein N terminal
PF01293	2670.32	Phosphoenolpyruvate carboxykinase
PF12951	2669.28	Autotransporter-associated beta strand repeat
PF01467	2664.9	Cytidylyltransferase
PF00383	2653	Cytidine and deoxycytidylate deaminase zinc-binding region
PF00994	2642.78	Probable molybdopterin binding domain
PF01541	2628.38	GIY-YIG catalytic domain
PF00573	2623.28	Ribosomal protein L4/L1 family
PF01140	2621.7	Matrix protein (MA), p15
PF11638	2609.6	DnaA N-terminal domain
PF02781	2609.47	Glucose-6-phosphate dehydrogenase, C-terminal domain
PF00912	2607.32	Transglycosylase
PF00490	2602.1	Delta-aminolevulinic acid dehydratase
PF00112	2595.5	Papain family cysteine protease
PF02629	2594.4	CoA binding domain
PF01141	2593.18	Gag polyprotein, inner coat protein p12
PF00294	2590.57	pfkB family carbohydrate kinase
PF00342	2588.43	Phosphoglucose isomerase
PF00411	2587.65	Ribosomal protein S11
PF05190	2580.78	MutS family domain IV
PF00416	2578.55	Ribosomal protein S13/S18
PF02767	2572.32	DNA polymerase III beta subunit, central domain
PF01040	2568.2	UbiA prenyltransferase family
PF01048	2561.15	Phosphorylase superfamily
PF12974	2559.55	ABC transporter, phosphonate, periplasmic substrate-binding protein
PF00730	2557.65	HhH-GPD superfamily base excision DNA repair protein
PF00415	2557.05	Regulator of chromosome condensation (RCC1) repeat
PF05380	2549.5	Pao retrotransposon peptidase
PF08471	2549.4	Class II vitamin B12-dependent ribonucleotide reductase
PF02562	2545.5	PhoH-like protein
PF05188	2541.53	MutS domain II
PF01915	2536.62	Glycosyl hydrolase family 3 C-terminal domain
PF03461	2534.85	TRCF domain
PF00589	2529.78	Phage integrase family
PF07719	2521.1	Tetratricopeptide repeat
PF12730	2518.15	ABC-2 family transporter protein
PF00883	2517.85	Cytosol aminopeptidase family, catalytic domain
PF13588	2511.53	Type I restriction enzyme R protein N terminus (HSDR_N)
PF01268	2501.4	Formate--tetrahydrofolate ligase
PF02401	2489.93	LytB protein
PF01264	2488.55	Chorismate synthase
PF00701	2463.2	Dihydrodipicolinate synthetase family
PF00312	2462.62	Ribosomal protein S15
PF13085	2459.72	2Fe-2S iron-sulfur cluster binding domain
PF03237	2454	Terminase-like family
PF01808	2449.6	AICARFT/IMPCHase bienzyme
PF00406	2447.72	Adenylate kinase
PF03485	2444.8	Arginyl tRNA synthetase N terminal domain
PF00351	2444.3	Biopterin-dependent aromatic amino acid hydroxylase
PF01245	2435.9	Ribosomal protein L19
PF00410	2423.28	Ribosomal protein S8
PF00733	2422.1	Asparagine synthase
PF13662	2421.57	Toprim domain
PF09397	2418.95	Ftsk gamma domain
PF01103	2412.15	Surface antigen
PF00479	2403.85	Glucose-6-phosphate dehydrogenase, NAD binding domain
PF01037	2402.82	AsnC family
PF02965	2395.6	Vitamin B12 dependent methionine synthase, activation domain
PF01580	2395.55	FtsK/SpoIIIE family
PF01197	2392.82	Ribosomal protein L31
PF02613	2383.95	Nitrate reductase delta subunit
PF00712	2382.97	DNA polymerase III beta subunit, N-terminal domain
PF04984	2379.18	Phage tail sheath protein
PF04116	2369.72	Fatty acid hydroxylase superfamily
PF00162	2362.25	Phosphoglycerate kinase
PF11874	2358.1	Domain of unknown function (DUF3394)
PF03717	2355.03	Penicillin-binding Protein dimerisation domain
PF02991	2347.97	Autophagy protein Atg8 ubiquitin like
PF07883	2346.88	Cupin domain
PF01208	2345.1	Uroporphyrinogen decarboxylase (URO-D)
PF02934	2343.47	GatB/GatE catalytic domain
PF00834	2335	Ribulose-phosphate 3 epimerase family
PF05694	2332.65	56kDa selenium binding protein (SBP56)
PF02617	2332.1	ATP-dependent Clp protease adaptor protein ClpS
PF13090	2327.32	Polyphosphate kinase C-terminal domain
PF02682	2324.28	Allophanate hydrolase subunit 1
PF02637	2323.62	GatB domain
PF02503	2320.78	Polyphosphate kinase middle domain
PF02599	2306.8	Global regulator protein family
PF01507	2306	Phosphoadenosine phosphosulfate reductase family
PF01116	2302.75	Fructose-bisphosphate aldolase class-II
PF13089	2292.75	Polyphosphate kinase N-terminal domain
PF04551	2291.97	GcpE protein
PF03412	2290.72	Peptidase C39 family
PF02768	2289.43	DNA polymerase III beta subunit, C-terminal domain
PF00953	2288.68	Glycosyl transferase family 4
PF00850	2282.2	Histone deacetylase domain
PF14849	2279.32	YidC periplasmic domain
PF07705	2278.88	CARDB
PF02065	2262.93	Melibiase
PF00149	2247.9	Calcineurin-like phosphoesterase
PF02507	2247.75	Photosystem I reaction centre subunit III
PF13310	2238.43	Virulence protein RhuM family
PF01634	2233.32	ATP phosphoribosyltransferase
PF12769	2232.88	Domain of unknown function (DUF3814)
PF00766	2228.78	Electron transfer flavoprotein FAD-binding domain
PF13424	2222.4	Tetratricopeptide repeat
PF01799	2213.03	[2Fe-2S] binding domain
PF13410	2209.68	Glutathione S-transferase, C-terminal domain
PF12806	2203.43	Acetyl-CoA dehydrogenase C-terminal like
PF01583	2196.68	Adenylylsulphate kinase
PF13541	2193.7	Subunit ChlI of Mg-chelatase
PF01381	2190.25	Helix-turn-helix
PF00053	2185.75	Laminin EGF-like (Domains III and V)
PF13091	2185.1	PLD-like domain
PF04546	2184.62	Sigma-70, non-essential region
PF01188	2180.25	Mandelate racemase / muconate lactonizing enzyme, C-terminal domain
PF00043	2178.3	Glutathione S-transferase, C-terminal domain
PF00782	2171.72	Dual specificity phosphatase, catalytic domain
PF12771	2165.05	Starch-binding associating with outer membrane
PF02978	2163.57	Signal peptide binding domain
PF00158	2158.78	Sigma-54 interaction domain
PF05138	2158.38	Phenylacetic acid catabolic protein
PF01066	2157.57	CDP-alcohol phosphatidyltransferase
PF02403	2149.35	Seryl-tRNA synthetase N-terminal domain
PF00303	2147.22	Thymidylate synthase
PF00174	2146.68	Oxidoreductase molybdopterin binding domain
PF05089	2146.18	Alpha-N-acetylglucosaminidase (NAGLU) tim-barrel domain
PF12971	2146.18	Alpha-N-acetylglucosaminidase (NAGLU) N-terminal domain
PF13847	2142.57	Methyltransferase domain
PF14105	2141.7	Domain of unknown function (DUF4278)
PF13489	2140.93	Methyltransferase domain
PF00459	2132.93	Inositol monophosphatase family
PF01717	2124.3	Cobalamin-independent synthase, Catalytic domain
PF12705	2122.47	PD-(D/E)XK nuclease superfamily
PF01061	2118.55	ABC-2 type transporter
PF08463	2117.43	EcoEI R protein C-terminal
PF12704	2115.3	MacB-like periplasmic core domain
PF12972	2114.6	Alpha-N-acetylglucosaminidase (NAGLU) C-terminal domain
PF00348	2108.18	Polyprenyl synthetase
PF02789	2103.05	Cytosol aminopeptidase family, N-terminal domain
PF00237	2102.57	Ribosomal protein L22p/L17e
PF12680	2098.85	SnoaL-like domain
PF00217	2087.82	ATP:guanido phosphotransferase, C-terminal catalytic domain
PF08364	2086.55	Bacterial translation initiation factor IF-2 associated region
PF00465	2079.15	Iron-containing alcohol dehydrogenase
PF03979	2078.32	Sigma-70 factor, region 1.1
PF03441	2073.72	FAD binding domain of DNA photolyase
PF14450	2073.28	Cell division protein FtsA
PF02882	2065.32	Tetrahydrofolate dehydrogenase/cyclohydrolase, NAD(P)-binding domain
PF14240	2058.97	YHYH protein
PF00916	2056.03	Sulfate transporter family
PF01274	2053.97	Malate synthase
PF00773	2047.92	RNB domain
PF02163	2029.6	Peptidase family M50
PF14310	2028.2	Fibronectin type III-like domain
PF00724	2022.78	NADH:flavin oxidoreductase / NADH oxidase family
PF14602	2018.5	Hexapeptide repeat of succinyl-transferase
PF00830	2017.22	Ribosomal L28 family
PF01740	2016.47	STAS domain
PF00828	2011.78	Ribosomal protein L18e/L15
PF08271	2011	TFIIB zinc-binding
PF00742	2010.62	Homoserine dehydrogenase
PF00453	2010.6	Ribosomal protein L20
PF03190	2000.03	Protein of unknown function, DUF255
PF02897	1999.08	Prolyl oligopeptidase, N-terminal beta-propeller domain
PF00583	1996.28	Acetyltransferase (GNAT) family
PF00899	1995.22	ThiF family
PF13792	1992.4	Sulfate transporter N-terminal domain with GLY motif
PF01488	1987.25	Shikimate / quinate 5-dehydrogenase
PF00278	1984.88	Pyridoxal-dependent decarboxylase, C-terminal sheet domain
PF01653	1982	NAD-dependent DNA ligase adenylation domain
PF00902	1981.85	Sec-independent protein translocase protein (TatC)
PF02784	1977.47	Pyridoxal-dependent decarboxylase, pyridoxal binding domain
PF00669	1975.65	Bacterial flagellin N-terminal helical region
PF02321	1974.53	Outer membrane efflux protein
PF03109	1972.62	ABC1 family
PF00763	1971.53	Tetrahydrofolate dehydrogenase/cyclohydrolase, catalytic domain
PF03447	1971.03	Homoserine dehydrogenase, NAD binding domain
PF03561	1962.97	Allantoicase repeat
PF13637	1958.67	Ankyrin repeats (many copies)
PF03167	1946.03	Uracil DNA glycosylase superfamily
PF01180	1943.35	Dihydroorotate dehydrogenase
PF12327	1933.95	FtsZ family, C-terminal domain
PF02662	1933.7	Methyl-viologen-reducing hydrogenase, delta subunit
PF00276	1933.2	Ribosomal protein L23
PF00861	1930.38	Ribosomal L18p/L5e family
PF00723	1929.62	Glycosyl hydrolases family 15
PF02954	1928.7	Bacterial regulatory protein, Fis family
PF00471	1927.38	Ribosomal protein L33
PF13651	1927.22	Adenine-specific methyltransferase EcoRI
PF00590	1926.58	Tetrapyrrole (Corrin/Porphyrin) Methylases
PF01084	1919.75	Ribosomal protein S18
PF01019	1919.28	Gamma-glutamyltranspeptidase
PF13537	1912.38	Glutamine amidotransferase domain
PF13840	1911	ACT domain
PF08029	1904.42	HisG, C-terminal domain
PF00329	1904.38	Respiratory-chain NADH dehydrogenase, 30 Kd subunit
PF01918	1902.53	Alba
PF00485	1898.97	Phosphoribulokinase / Uridine kinase family
PF05088	1897.6	Bacterial NAD-glutamate dehydrogenase
PF09180	1893.4	Prolyl-tRNA synthetase, C-terminal
PF00689	1891.55	Cation transporting ATPase, C-terminus
PF00700	1887.3	Bacterial flagellin C-terminal helical region
PF00924	1887.1	Mechanosensitive ion channel
PF13380	1886.67	CoA binding domain
PF05496	1884.05	Holliday junction DNA helicase ruvB N-terminus
PF00801	1882.75	PKD domain
PF13393	1881.92	Histidyl-tRNA synthetase
PF01218	1876.67	Coproporphyrinogen III oxidase
PF11965	1871.58	Domain of unknown function (DUF3479)
PF00772	1865.12	DnaB-like helicase N terminal domain
PF13519	1859.4	von Willebrand factor type A domain
PF13620	1852	Carboxypeptidase regulatory-like domain
PF01406	1849.17	tRNA synthetases class I (C) catalytic domain
PF00829	1843.35	Ribosomal prokaryotic L21 protein
PF08206	1833.62	Ribonuclease B OB domain
PF13476	1831.83	AAA domain
PF00561	1831	alpha/beta hydrolase fold
PF06071	1830.33	Protein of unknown function (DUF933)
PF13683	1827.92	Integrase core domain
PF02511	1826.72	Thymidylate synthase complementing protein
PF10584	1826.45	Proteasome subunit A N-terminal signature
PF13353	1825.58	4Fe-4S single cluster domain
PF03484	1825.5	tRNA synthetase B5 domain
PF13202	1819.97	EF hand
PF09704	1817.85	CRISPR-associated protein (Cas_Cas5)
PF01636	1812.03	Phosphotransferase enzyme family
PF03120	1808.45	NAD-dependent DNA ligase OB-fold domain
PF03328	1803.92	HpcH/HpaI aldolase/citrate lyase family
PF02441	1801.62	Flavoprotein
PF00437	1800.4	Type II/IV secretion system protein
PF00533	1796.03	BRCA1 C Terminus (BRCT) domain
PF01592	1790.55	NifU-like N terminal domain
PF02548	1787.8	Ketopantoate hydroxymethyltransferase
PF03471	1784.97	Transporter associated domain
PF00565	1784.58	Staphylococcal nuclease homologue
PF00611	1784.45	Fes/CIP4, and EFC/F-BAR homology domain
PF01078	1775.97	Magnesium chelatase, subunit ChlI
PF00690	1774.65	Cation transporter/ATPase, N-terminus
PF00493	1770.78	MCM2/3/5 family
PF13491	1768.3	Domain of unknown function (DUF4117)
PF02195	1766.92	ParB-like nuclease domain
PF13721	1766.25	SecD export protein N-terminal TM region
PF00886	1762.2	Ribosomal protein S16
PF03483	1752.88	B3/4 domain
PF00717	1749.3	Peptidase S24-like
PF00282	1741.3	Pyridoxal-dependent decarboxylase conserved domain
PF00515	1739.9	Tetratricopeptide repeat
PF00543	1737.45	Nitrogen regulatory protein P-II
PF02133	1734.6	Permease for cytosine/purines, uracil, thiamine, allantoin
PF01791	1733.35	DeoC/LacD family aldolase
PF01396	1731.08	Topoisomerase DNA binding C4 zinc finger
PF14710	1730.17	Respiratory nitrate reductase alpha N-terminal
PF14535	1728.25	AMP-binding enzyme C-terminal domain
PF01230	1724.6	HIT domain
PF08423	1724.25	Rad51
PF00475	1720.85	Imidazoleglycerol-phosphate dehydratase
PF01593	1711.3	Flavin containing amine oxidoreductase
PF04209	1708.88	homogentisate 1,2-dioxygenase
PF01661	1708.78	Macro domain
PF01545	1695.33	Cation efflux family
PF11867	1689	Domain of unknown function (DUF3387)
PF10399	1687.28	Ubiquitinol-cytochrome C reductase Fe-S subunit TAT signal
PF12169	1686.4	DNA polymerase III subunits gamma and tau domain III
PF07669	1686.08	Eco57I restriction-modification methylase
PF01176	1685.8	Translation initiation factor 1A / IF-1
PF04408	1680.38	Helicase associated domain (HA2)
PF03061	1669.5	Thioesterase superfamily
PF00392	1660.42	Bacterial regulatory proteins, gntR family
PF05237	1648.53	MoeZ/MoeB domain
PF01595	1645.42	Domain of unknown function DUF21
PF01702	1644.33	Queuine tRNA-ribosyltransferase
PF01327	1640.05	Polypeptide deformylase
PF13439	1634.25	Glycosyltransferase Family 4
PF02492	1631.28	CobW/HypB/UreG, nucleotide-binding domain
PF08448	1629.15	PAS fold
PF13534	1627.3	4Fe-4S dicluster domain
PF01042	1624.55	Endoribonuclease L-PSP
PF01196	1619.75	Ribosomal protein L17
PF01259	1614.78	SAICAR synthetase
PF01743	1609.28	Poly A polymerase head domain
PF02552	1607.95	CO dehydrogenase beta subunit/acetyl-CoA synthase epsilon subunit
PF05191	1607.12	Adenylate kinase, active site lid
PF03054	1606.28	tRNA methyl transferase
PF00098	1606.1	Zinc knuckle
PF02912	1603.95	Aminoacyl tRNA synthetase class II, N-terminal domain
PF08545	1603.12	3-Oxoacyl-[acyl-carrier-protein (ACP)] synthase III
PF02386	1601.35	Cation transport protein
PF00926	1601.17	3,4-dihydroxy-2-butanone 4-phosphate synthase
PF14698	1600.2	Argininosuccinate lyase C-terminal
PF13087	1599.9	AAA domain
PF02807	1598.7	ATP:guanido phosphotransferase, N-terminal domain
PF01676	1595.95	Metalloenzyme superfamily
PF01522	1590.53	Polysaccharide deacetylase
PF01553	1590.38	Acyltransferase
PF10397	1588.3	Adenylosuccinate lyase C-terminus
PF07510	1586.08	Protein of unknown function (DUF1524)
PF00633	1584.3	Helix-hairpin-helix motif
PF01654	1579.65	Bacterial Cytochrome Ubiquinol Oxidase
PF00253	1575.83	Ribosomal protein S14p/S29e
PF08541	1570.2	3-Oxoacyl-[acyl-carrier-protein (ACP)] synthase III C terminal
PF00596	1568.83	Class II Aldolase and Adducin N-terminal domain
PF00311	1563.67	Phosphoenolpyruvate carboxylase
PF01464	1562.75	Transglycosylase SLT domain
PF03119	1561	NAD-dependent DNA ligase C4 zinc finger domain
PF06463	1550.47	Molybdenum Cofactor Synthesis C
PF01098	1550.12	Cell cycle protein
PF13900	1544.8	Putative binding domain
PF12627	1537.55	Probable RNA and SrmB- binding site of polymerase A
PF00875	1536	DNA photolyase
PF00288	1535.33	GHMP kinases N terminal domain
PF01594	1529.5	Domain of unknown function DUF20
PF06827	1526.78	Zinc finger found in FPG and IleRS
PF12847	1521.97	Methyltransferase domain
PF00283	1517.95	Cytochrome b559, alpha (gene psbE) and beta (gene psbF)subunits
PF08919	1516.67	F-actin binding
PF01475	1516.03	Ferric uptake regulator family
PF01127	1514.7	Succinate dehydrogenase/Fumarate reductase transmembrane subunit
PF00925	1510.15	GTP cyclohydrolase II
PF13579	1509.53	Glycosyl transferase 4-like domain
PF01385	1504	Probable transposase
PF07521	1486.05	RNA-metabolising metallo-beta-lactamase
PF00089	1483.1	Trypsin
PF00805	1479.9	Pentapeptide repeats (8 copies)
PF00366	1479.15	Ribosomal protein S17
PF01175	1477	Urocanase
PF13462	1476.17	Thioredoxin
PF02572	1475.53	ATP:corrinoid adenosyltransferase BtuR/CobO/CobP
PF00857	1473.58	Isochorismatase family
PF09317	1468.92	Domain of unknown function (DUF1974)
PF03372	1464.58	Endonuclease/Exonuclease/phosphatase family
PF13354	1464.58	Beta-lactamase enzyme family
PF02605	1459.9	Photosystem I reaction centre subunit XI
PF08544	1458.38	GHMP kinases C terminal
PF01212	1455.75	Beta-eliminating lyase
PF02922	1454.78	Carbohydrate-binding module 48 (Isoamylase N-terminal domain)
PF05681	1451.88	Fumarate hydratase (Fumerase)
PF06470	1451.58	SMC proteins Flexible Hinge Domain
PF00121	1451.38	Triosephosphate isomerase
PF01192	1449.53	RNA polymerase Rpb6
PF07230	1437.97	Bacteriophage T4-like capsid assembly protein (Gp20)
PF02405	1437.05	Permease
PF12850	1419.85	Calcineurin-like phosphoesterase superfamily domain
PF09190	1418.92	DALR domain
PF05731	1417.67	TROVE domain
PF13086	1415.53	AAA domain
PF13237	1415.28	4Fe-4S dicluster domain
PF00849	1410.47	RNA pseudouridylate synthase
PF01343	1410.3	Peptidase family S49
PF05491	1404.22	Holliday junction DNA helicase ruvB C-terminus
PF03710	1403.58	Glutamate-ammonia ligase adenylyltransferase
PF13426	1402.3	PAS domain
PF00698	1401.42	Acyl transferase domain
PF06429	1401.28	Flagellar basal body rod FlgEFG protein C-terminal
PF14805	1398.9	Tetrahydrodipicolinate N-succinyltransferase N-terminal
PF06415	1396.83	BPG-independent PGAM N-terminus (iPGM_N)
PF13288	1393.3	DXP reductoisomerase C-terminal domain
PF01207	1392.4	Dihydrouridine synthase (Dus)
PF13229	1391.85	Right handed beta helix region
PF01281	1391.03	Ribosomal protein L9, N-terminal domain
PF03948	1391.03	Ribosomal protein L9, C-terminal domain
PF01139	1389.2	tRNA-splicing ligase RtcB
PF08246	1389.15	Cathepsin propeptide inhibitor domain (I29)
PF02472	1388.85	Biopolymer transport protein ExbD/TolR
PF01026	1385.28	TatD related DNase
PF02666	1378	Phosphatidylserine decarboxylase
PF01050	1375.33	Mannose-6-phosphate isomerase
PF13855	1373.62	Leucine rich repeat
PF09709	1373.55	CRISPR-associated protein (Cas_Csd1)
PF02219	1370.9	Methylenetetrahydrofolate reductase
PF01386	1360.4	Ribosomal L25p family
PF01333	1357.45	Apocytochrome F, C-terminal
PF03916	1349.25	Polysulphide reductase, NrfD
PF12418	1348.53	Acyl-CoA dehydrogenase N terminal
PF00941	1345.05	FAD binding domain in molybdopterin dehydrogenase
PF08241	1342.72	Methyltransferase domain
PF02670	1339.03	1-deoxy-D-xylulose 5-phosphate reductoisomerase
PF03255	1338.03	Acetyl co-enzyme A carboxylase carboxyltransferase alpha subunit
PF00814	1334	Glycoprotease family
PF00588	1331.85	SpoU rRNA Methylase family
PF01747	1330.15	ATP-sulfurylase
PF00027	1328.2	Cyclic nucleotide-binding domain
PF13484	1328.12	4Fe-4S double cluster binding domain
PF08436	1327.9	1-deoxy-D-xylulose 5-phosphate reductoisomerase C-terminal
PF03404	1327	Mo-co oxidoreductase dimerisation domain
PF03176	1326	MMPL family
PF13860	1325.55	FlgD Ig-like domain
PF02274	1325.47	Amidinotransferase
PF14693	1324.42	Ribosomal protein TL5, C-terminal domain
PF01119	1323.55	DNA mismatch repair protein, C-terminal domain
PF05970	1322.08	PIF1-like helicase
PF03147	1321.85	Ferredoxin-fold anticodon binding domain
PF04095	1320.5	Nicotinate phosphoribosyltransferase (NAPRTase) family
PF13186	1319.95	Iron-sulfur cluster-binding domain
PF01255	1318.9	Putative undecaprenyl diphosphate synthase
PF03320	1317.75	Bacterial fructose-1,6-bisphosphatase, glpX-encoded
PF07282	1317.3	Putative transposase DNA-binding domain
PF00460	1314.75	Flagella basal body rod protein
PF14349	1312.35	Motility related/secretion protein
PF01071	1312.12	Phosphoribosylglycinamide synthetase, ATP-grasp (A) domain
PF02844	1312.12	Phosphoribosylglycinamide synthetase, N domain
PF02843	1310.55	Phosphoribosylglycinamide synthetase, C domain
PF02433	1307.03	Cytochrome C oxidase, mono-heme subunit/FixO
PF02353	1306.5	Mycolic acid cyclopropane synthetase
PF01909	1304.85	Nucleotidyltransferase domain
PF13409	1303.58	Glutathione S-transferase, N-terminal domain
PF03200	1301.8	Mannosyl oligosaccharide glucosidase
PF02899	1298.45	Phage integrase, N-terminal SAM-like domain
PF01599	1290.75	Ribosomal protein S27a
PF12741	1287.12	Susd and RagB outer membrane lipoprotein
PF01609	1286.8	Transposase DDE domain
PF13710	1285.42	ACT domain
PF03453	1282.3	MoeA N-terminal region (domain I and II)
PF06745	1278.95	KaiC
PF10369	1278.12	Small subunit of acetolactate synthase
PF13481	1277.6	AAA domain
PF00746	1275.97	Gram positive anchor
PF01177	1275.72	Asp/Glu/Hydantoin racemase
PF01590	1275.42	GAF domain
PF01597	1268.85	Glycine cleavage H-protein
PF08275	1266.35	DNA primase catalytic core, N-terminal domain
PF05922	1266.05	Peptidase inhibitor I9
PF01070	1257.08	FMN-dependent dehydrogenase
PF11352	1255.83	Protein of unknown function (DUF3155)
PF01055	1254.28	Glycosyl hydrolases family 31
PF02302	1254.12	PTS system, Lactose/Cellobiose specific IIB subunit
PF03454	1252.65	MoeA C-terminal region (domain IV)
PF14821	1247.47	Threonine synthase N terminus
PF01716	1243.53	Manganese-stabilising protein / photosystem II polypeptide
PF00148	1242.05	Nitrogenase component 1 type Oxidoreductase
PF12804	1240.22	MobA-like NTP transferase domain
PF02091	1239.08	Glycyl-tRNA synthetase alpha subunit
PF08459	1236.92	UvrC Helix-hairpin-helix N-terminal
PF13607	1234.53	Succinyl-CoA ligase like flavodoxin domain
PF04461	1233.58	Protein of unknown function (DUF520)
PF13377	1233.35	Periplasmic binding protein-like domain
PF07717	1230.55	Oligonucleotide/oligosaccharide-binding (OB)-fold
PF07221	1229.3	N-acylglucosamine 2-epimerase (GlcNAc 2-epimerase)
PF14551	1228.28	MCM N-terminal domain
PF01473	1228.2	Putative cell wall binding repeat
PF05201	1228	Glutamyl-tRNAGlu reductase, N-terminal domain
PF11953	1224.33	Domain of unknown function (DUF3470)
PF04107	1222.12	Glutamate-cysteine ligase family 2(GCS2)
PF01668	1221.55	SmpB protein
PF05683	1220.35	Fumarase C-terminus
PF13640	1220.35	2OG-Fe(II) oxygenase superfamily
PF11898	1219.62	Domain of unknown function (DUF3418)
PF00685	1219.42	Sulfotransferase domain
PF11940	1219.3	Domain of unknown function (DUF3458)
PF08331	1219.22	Domain of unknown function (DUF1730)
PF01168	1215.47	Alanine racemase, N-terminal domain
PF03450	1215.28	CO dehydrogenase flavoprotein C-terminal domain
PF01765	1214.28	Ribosome recycling factor
PF11818	1214.12	C-terminal domain of tail specific protease (DUF3340)
PF12799	1212.45	Leucine Rich repeats (2 copies)
PF05598	1210.12	Transposase domain (DUF772)
PF02508	1209.53	Rnf-Nqr subunit, membrane protein
PF03116	1206.88	NQR2, RnfD, RnfE family
PF01206	1206.2	Sulfurtransferase TusA
PF04828	1205.08	Glutathione-dependent formaldehyde-activating enzyme
PF00827	1203.88	Ribosomal L15
PF01182	1203.38	Glucosamine-6-phosphate isomerases/6-phosphogluconolactonase
PF02624	1201.6	YcaO-like family
PF08328	1200.65	Adenylosuccinate lyase C-terminal
PF05195	1199.8	Aminopeptidase P, N-terminal domain
PF01126	1196.4	Heme oxygenase
PF00768	1192.2	D-alanyl-D-alanine carboxypeptidase
PF01554	1190.4	MatE
PF02643	1189.35	Uncharacterized ACR, COG1430
PF00352	1184.97	Transcription factor TFIID (or TATA-binding protein, TBP)
PF14306	1181.65	PUA-like domain
PF13950	1177	UDP-glucose 4-epimerase C-term subunit
PF00989	1175.5	PAS fold
PF00745	1174.42	Glutamyl-tRNAGlu reductase, dimerisation domain
PF02427	1173.7	Photosystem I reaction centre subunit IV / PsaE
PF05943	1172.88	Protein of unknown function (DUF877)
PF07683	1169.88	Cobalamin synthesis protein cobW C-terminal domain
PF13857	1167.65	Ankyrin repeats (many copies)
PF01746	1165.97	tRNA (Guanine-1)-methyltransferase
PF07908	1164.25	D-aminoacylase, C-terminal region
PF04333	1163.08	VacJ like lipoprotein
PF07505	1157.67	Phage protein Gp37/Gp68
PF08676	1157.65	MutL C terminal dimerisation domain
PF00300	1156.58	Histidine phosphatase superfamily (branch 1)
PF02491	1152	SHS2 domain inserted in FTSA
PF01165	1141.3	Ribosomal protein S21
PF02823	1139.05	ATP synthase, Delta/Epsilon chain, beta-sandwich domain
PF00196	1138.25	Bacterial regulatory proteins, luxR family
PF06315	1133.53	Isocitrate dehydrogenase kinase/phosphatase (AceK)
PF05697	1132.4	Bacterial trigger factor protein (TF)
PF00936	1131.35	BMC domain
PF01323	1128.42	DSBA-like thioredoxin domain
PF08333	1124.28	Protein of unknown function (DUF1725)
PF01368	1122.15	DHH family
PF02627	1121.42	Carboxymuconolactone decarboxylase family
PF01400	1120.25	Astacin (Peptidase family M12A)
PF02498	1117.9	BRO family, N-terminal domain
PF14890	1115.9	Intein splicing domain
PF05698	1115.25	Bacterial trigger factor protein (TF) C-terminus
PF00639	1111.53	PPIC-type PPIASE domain
PF08406	1109.97	CbbQ/NirQ/NorQ C-terminal
PF00591	1109.5	Glycosyl transferase family, a/b domain
PF13411	1108.6	MerR HTH family regulatory protein
PF14493	1106.4	Helix-turn-helix domain
PF01678	1105.78	Diaminopimelate epimerase
PF01241	1103.38	Photosystem I psaG / psaK
PF01790	1099.5	Prolipoprotein diacylglyceryl transferase
PF04343	1098.58	Protein of unknown function, DUF488
PF00144	1095.05	Beta-lactamase
PF01807	1093.83	CHC2 zinc finger
PF01209	1093.25	ubiE/COQ5 methyltransferase family
PF13549	1089.53	ATP-grasp domain
PF13720	1086.55	Udp N-acetylglucosamine O-acyltransferase; Domain 2
PF02668	1086.35	Taurine catabolism dioxygenase TauD, TfdA family
PF13274	1085.5	Protein of unknown function (DUF4065)
PF03960	1081.35	ArsC family
PF09127	1074.58	Leukotriene A4 hydrolase, C-terminal
PF02837	1073.33	Glycosyl hydrolases family 2, sugar binding domain
PF01761	1071.3	3-dehydroquinate synthase
PF14574	1070.25	Domain of unknown function (DUF4445)
PF00209	1069.42	Sodium:neurotransmitter symporter family
PF00756	1069.17	Putative esterase
PF05048	1068.3	Periplasmic copper-binding protein (NosD)
PF02504	1067.95	Fatty acid synthesis protein
PF03819	1061.28	MazG nucleotide pyrophosphohydrolase domain
PF14803	1059.47	Nudix N-terminal
PF12973	1058.25	ChrR Cupin-like domain
PF00213	1054.05	ATP synthase delta (OSCP) subunit
PF02626	1049.9	Allophanate hydrolase subunit 2
PF01916	1048.4	Deoxyhypusine synthase
PF13412	1047.62	Winged helix-turn-helix DNA-binding
PF02381	1045.85	MraZ protein
PF01502	1045.4	Phosphoribosyl-AMP cyclohydrolase
PF00762	1044.08	Ferrochelatase
PF01242	1043.9	6-pyruvoyl tetrahydropterin synthase
PF00931	1042.55	NB-ARC domain
PF13156	1039.53	Restriction endonuclease
PF01699	1037.92	Sodium/calcium exchanger protein
PF14495	1036.28	Cytochrome c-550 domain
PF01272	1029.42	Transcription elongation factor, GreA/GreB, C-term
PF01329	1029	Pterin 4 alpha carbinolamine dehydratase
PF08719	1027.85	Domain of unknown function (DUF1768)
PF03699	1019.7	Uncharacterised protein family (UPF0182)
PF07685	1017.6	CobB/CobQ-like glutamine amidotransferase domain
PF02416	1016.98	mttA/Hcf106 family
PF01301	1016.23	Glycosyl hydrolases family 35
PF10410	1011.85	DnaB-helicase binding domain of primase
PF14697	1007.92	4Fe-4S dicluster domain
PF13435	1007.08	Cytochrome c554 and c-prime
PF10559	1005.9	Plug domain of Sec61p
PF03449	1004.33	Transcription elongation factor, N-terminal
PF13667	1002.88	ThiC-associated domain
PF04127	1002.23	DNA / pantothenate metabolism flavoprotein
PF00881	1000.4	Nitroreductase family
PF01010	997.55	NADH-Ubiquinone oxidoreductase (complex I) subunit C-terminus
PF06026	997.175	Ribose 5-phosphate isomerase A (phosphoriboisomerase A)
PF12411	996.3	Choline sulfatase enzyme C terminal
PF07943	995.725	Penicillin-binding protein 5, C-terminal domain
PF12833	994.425	Helix-turn-helix domain
PF01432	993.925	Peptidase family M3
PF13460	993.4	NADH(P)-binding
PF03358	991.775	NADPH-dependent FMN reductase
PF01722	991.1	BolA-like protein
PF12345	988.925	Protein of unknown function (DUF3641)
PF14250	988.825	AbrB-like transcriptional regulator
PF02885	987.8	Glycosyl transferase family, helical bundle domain
PF01613	987.7	Flavin reductase like domain
PF00449	985.025	Urease alpha-subunit, N-terminal domain
PF02683	984.575	Cytochrome C biogenesis protein transmembrane region
PF00668	983.55	Condensation domain
PF13335	983.325	Magnesium chelatase, subunit ChlI
PF03098	982.45	Animal haem peroxidase
PF13167	982.075	GTP-binding GTPase N-terminal
PF01867	979.775	CRISPR associated protein Cas1
PF01709	979.275	Transcriptional regulator
PF00891	975.525	O-methyltransferase
PF00401	970.95	ATP synthase, Delta/Epsilon chain, long alpha-helix domain
PF01810	966.85	LysE type translocator
PF02646	966.825	RmuC family
PF06155	962.525	Protein of unknown function (DUF971)
PF13884	954.375	Chaperone of endosialidase
PF03055	952.625	Retinal pigment epithelial membrane protein
PF09298	950.075	Fumarylacetoacetase N-terminal
PF02696	949.25	Uncharacterized ACR, YdiU/UPF0061 family
PF05658	943.475	Head domain of trimeric autotransporter adhesin
PF00284	942.85	Lumenal portion of Cytochrome b559, alpha (gene psbE) subunit
PF13432	941.625	Tetratricopeptide repeat
PF03880	940.675	DbpA RNA binding domain
PF04362	940.05	Bacterial Fe(2+) trafficking
PF01878	935.925	EVE domain
PF01820	935.625	D-ala D-ala ligase N-terminus
PF00962	935.4	Adenosine/AMP deaminase
PF05662	935.1	Coiled stalk of trimeric autotransporter adhesin
PF00719	932.55	Inorganic pyrophosphatase
PF00731	930.9	AIR carboxylase
PF01680	930.275	SOR/SNZ family
PF12695	929.5	Alpha/beta hydrolase family
PF01575	929.075	MaoC like domain
PF06966	928.925	Protein of unknown function (DUF1295)
PF05239	928.4	PRC-barrel domain
PF00800	926	Prephenate dehydratase
PF09996	922.25	Uncharacterized protein conserved in bacteria (DUF2237)
PF04358	921.375	DsrC like protein
PF02836	920.6	Glycosyl hydrolases family 2, TIM barrel domain
PF01965	920.575	DJ-1/PfpI family
PF08281	918.625	Sigma-70, region 4
PF01220	916.5	Dehydroquinase class II
PF04052	913.725	TolB amino-terminal domain
PF00255	909.75	Glutathione peroxidase
PF01632	908.825	Ribosomal protein L35
PF12710	906.275	haloacid dehalogenase-like hydrolase
PF09215	904.075	Bacteriophage T4, Gp8
PF01967	902	MoaC family
PF04413	901.175	3-Deoxy-D-manno-octulosonic-acid transferase (kdotransferase)
PF09326	900.75	Domain of unknown function (DUF1982)
PF00625	890.925	Guanylate kinase
PF12501	890.625	Phosphate ATP-binding cassette transporter
PF07862	886.65	Nitrogen fixation protein of unknown function
PF00545	884.375	ribonuclease
PF13433	883.85	Periplasmic binding protein domain
PF00653	883.625	Inhibitor of Apoptosis domain
PF07691	883.075	PA14 domain
PF07559	881.775	Flagellar basal body protein FlaE
PF01344	879.4	Kelch motif
PF01379	877.1	Porphobilinogen deaminase, dipyromethane cofactor binding domain
PF01106	876.675	NifU-like domain
PF01243	876	Pyridoxamine 5'-phosphate oxidase
PF13231	875.625	Dolichyl-phosphate-mannose-protein mannosyltransferase
PF00677	869.9	Lumazine binding domain
PF01658	869.55	Myo-inositol-1-phosphate synthase
PF07994	869.55	Myo-inositol-1-phosphate synthase
PF07331	864.75	Tripartite tricarboxylate transporter TctB family
PF04389	864.15	Peptidase family M28
PF01258	863.3	Prokaryotic dksA/traR C4-type zinc finger
PF03150	863.075	Di-haem cytochrome c peroxidase
PF01786	861.35	Alternative oxidase
PF13473	860.15	Cupredoxin-like domain
PF01531	853.825	Glycosyl transferase family 11
PF12228	853.375	Protein of unknown function (DUF3604)
PF01694	852.475	Rhomboid family
PF12867	850.7	DinB superfamily
PF02806	848.125	Alpha amylase, C-terminal all-beta domain
PF00703	845.875	Glycosyl hydrolases family 2
PF02699	844.65	Preprotein translocase subunit
PF01087	843.125	Galactose-1-phosphate uridyl transferase, N-terminal domain
PF09822	838.25	ABC-type uncharacterized transport system
PF01018	836.825	GTP1/OBG
PF10555	835.325	Phospho-N-acetylmuramoyl-pentapeptide-transferase signature 1
PF03971	830.075	Monomeric isocitrate dehydrogenase
PF02632	829.875	BioY family
PF11941	829.6	Domain of unknown function (DUF3459)
PF03900	828.9	Porphobilinogen deaminase, C-terminal domain
PF03060	827.7	Nitronate monooxygenase
PF00885	826.725	6,7-dimethyl-8-ribityllumazine synthase
PF14711	824.5	Respiratory nitrate reductase beta C-terminal
PF00990	824.475	GGDEF domain
PF13751	821.575	Transposase DDE domain
PF02092	820.2	Glycyl-tRNA synthetase beta subunit
PF01472	819.775	PUA domain
PF00218	816.75	Indole-3-glycerol phosphate synthase
PF03382	816.75	Mycoplasma protein of unknown function, DUF285
PF00263	813.85	Bacterial type II and III secretion system protein
PF08804	813.5	gp32 DNA binding protein like
PF10509	811.15	Galactokinase galactose-binding signature
PF13472	810.5	GDSL-like Lipase/Acylhydrolase family
PF00482	809.825	Type II secretion system (T2SS), protein F
PF07859	808.875	alpha/beta hydrolase fold
PF07366	806.4	SnoaL-like polyketide cyclase
PF00831	805.125	Ribosomal L29 protein
PF01513	804.65	ATP-NAD kinase
PF02577	803.925	Bifunctional nuclease
PF13669	801.575	Glyoxalase/Bleomycin resistance protein/Dioxygenase superfamily
PF02665	797.5	Nitrate reductase gamma subunit
PF01509	796.4	TruB family pseudouridylate synthase (N terminal domain)
PF02635	794.65	DsrE/DsrF-like family
PF02129	794.25	X-Pro dipeptidyl-peptidase (S15 family)
PF02597	793.975	ThiS family
PF01068	793.95	ATP dependent DNA ligase domain
PF01416	793.9	tRNA pseudouridine synthase
PF00854	792.825	POT family
PF09360	792.45	Iron-binding zinc finger CDGSH type
PF04262	792.325	Glutamate-cysteine ligase
PF07478	791.25	D-ala D-ala ligase C-terminus
PF09723	790.175	Zinc ribbon domain
PF01755	790	Glycosyltransferase family 25 (LPS biosynthesis protein)
PF00359	788.7	Phosphoenolpyruvate-dependent sugar phosphotransferase system, EIIA 2
PF04990	788.6	RNA polymerase Rpb1, domain 7
PF04992	788.6	RNA polymerase Rpb1, domain 6
PF13191	788.55	AAA ATPase domain
PF05690	787.825	Thiazole biosynthesis protein ThiG
PF02568	787.375	Thiamine biosynthesis protein (ThiI)
PF03136	786.075	Pup-ligase protein
PF03641	784.025	Possible lysine decarboxylase
PF02127	783.375	Aminopeptidase I zinc metalloprotease (M18)
PF01895	782.85	PhoU domain
PF14714	779.8	KH-domain-like of EngA bacterial GTPase enzymes, C-terminal
PF04321	778.975	RmlD substrate binding domain
PF12288	777.25	Carboxysome shell peptide mid-region
PF03747	776.8	ADP-ribosylglycohydrolase
PF01835	776.025	MG2 domain
PF13538	775.25	UvrD-like helicase C-terminal domain
PF02481	771.05	DNA recombination-mediator protein A
PF13174	767.775	Tetratricopeptide repeat
PF01649	767.35	Ribosomal protein S20
PF03023	765.7	MviN-like protein
PF02622	760.175	Uncharacterized ACR, COG1678
PF01157	756.15	Ribosomal protein L21e
PF00080	755.7	Copper/zinc superoxide dismutase (SODC)
PF08530	752.775	X-Pro dipeptidyl-peptidase C-terminal non-catalytic domain
PF09848	752.175	Uncharacterized conserved protein (DUF2075)
PF13714	751.55	Phosphoenolpyruvate phosphomutase
PF08450	748.325	SMP-30/Gluconolaconase/LRE-like region
PF13585	747.775	C-terminal domain of CHU protein family
PF13379	744.875	NMT1-like family
PF03130	743.75	PBS lyase HEAT-like repeat
PF01201	742	Ribosomal protein S8e
PF02482	741.3	Sigma 54 modulation protein / S30EA ribosomal protein
PF01610	740.3	Transposase
PF00142	739.625	4Fe-4S iron sulfur cluster binding proteins, NifH/frxC family
PF04367	736.175	Protein of unknown function (DUF502)
PF04295	735.125	D-galactarate dehydratase / Altronate hydrolase, C terminus
PF01795	732.4	MraW methylase family
PF01734	731.025	Patatin-like phospholipase
PF10488	730.675	Phosphatase-1 catalytic subunit binding region
PF13405	728.95	EF-hand domain
PF07670	728.85	Nucleoside recognition
PF03734	728.05	L,D-transpeptidase catalytic domain
PF05670	726.05	Domain of unknown function (DUF814)
PF01817	725.975	Chorismate mutase type II
PF06114	721.3	Domain of unknown function (DUF955)
PF00520	717.5	Ion transport protein
PF02547	716.925	Queuosine biosynthesis protein
PF00265	714.225	Thymidine kinase
PF13594	713.375	Amidohydrolase
PF00652	713	Ricin-type beta-trefoil lectin domain
PF07681	710.3	DoxX
PF10576	709.7	Iron-sulfur binding domain of endonuclease III
PF02160	709.625	Cauliflower mosaic virus peptidase (A3)
PF07660	709.45	Secretin and TonB N terminus short domain
PF09140	709.175	ATPase MipZ
PF03352	708.875	Methyladenine glycosylase
PF13249	707.725	Prenyltransferase-like
PF04650	707.35	YSIRK type signal peptide
PF06868	706.375	Protein of unknown function (DUF1257)
PF00585	705.55	C-terminal regulatory domain of Threonine dehydratase
PF07661	705.15	MORN repeat variant
PF10396	705	GTP-binding protein TrmE N-terminus
PF02397	704.425	Bacterial sugar transferase
PF01833	703.95	IPT/TIG domain
PF11975	702.025	Family 4 glycosyl hydrolase C-terminal domain
PF02225	701.775	PA domain
PF02744	700.7	Galactose-1-phosphate uridyl transferase, C-terminal domain
PF08666	700.575	SAF domain
PF02056	700.25	Family 4 glycosyl hydrolase
PF02367	698.575	Uncharacterised P-loop hydrolase UPF0079
PF06778	695.9	Chlorite dismutase
PF03539	695.2	Spumavirus aspartic protease (A9)
PF13641	689.875	Glycosyltransferase like family 2
PF02601	689.725	Exonuclease VII, large subunit
PF06594	688.725	Haemolysin-type calcium binding protein related domain
PF00842	688.7	Alanine racemase, C-terminal domain
PF12631	688.325	Catalytic cysteine-containing C-terminus of GTPase, MnmE
PF03852	687.15	DNA mismatch endonuclease Vsr
PF13240	685.925	zinc-ribbon domain
PF06426	684.75	Serine acetyltransferase, N-terminal
PF01725	683.125	Ham1 family
PF12323	683.05	Helix-turn-helix domain
PF03807	682.825	NADP oxidoreductase coenzyme F420-dependent
PF13528	681.95	Glycosyl transferase family 1
PF08608	681.825	Wyosine base formation
PF00584	681.5	SecE/Sec61-gamma subunits of protein translocation complex
PF02537	681.35	CrcB-like protein
PF00324	680.2	Amino acid permease
PF05524	679.8	PEP-utilising enzyme, N-terminal
PF01936	678.75	NYN domain
PF08069	678.575	Ribosomal S13/S15 N-terminal domain
PF03958	677.8	Bacterial type II/III secretion system short domain
PF01151	677.375	GNS1/SUR4 family
PF00560	673.4	Leucine Rich Repeat
PF04406	671.025	Type IIB DNA topoisomerase
PF13372	667.6	Alginate export
PF13639	667.55	Ring finger domain
PF00215	667.075	Orotidine 5'-phosphate decarboxylase / HUMPS family
PF01154	667.075	Hydroxymethylglutaryl-coenzyme A synthase N terminal
PF08540	667.075	Hydroxymethylglutaryl-coenzyme A synthase C terminal
PF04267	665.65	Sarcosine oxidase, delta subunit family
PF00375	665.525	Sodium:dicarboxylate symporter family
PF13248	663.275	zinc-ribbon domain
PF10590	661.675	Pyridoxine 5'-phosphate oxidase C-terminal dimerisation region
PF13759	660.725	Putative 2OG-Fe(II) oxygenase
PF00468	658.2	Ribosomal protein L34
PF03740	656.125	Pyridoxal phosphate biosynthesis protein PdxJ
PF00356	656.075	Bacterial regulatory proteins, lacI family
PF01738	654.6	Dienelactone hydrolase family
PF01946	652.4	Thi4 family
PF00258	651.725	Flavodoxin
PF00817	650.15	impB/mucB/samB family
PF05958	646.95	tRNA (Uracil-5-)-methyltransferase
PF01363	643.825	FYVE zinc finger
PF02600	643.475	Disulfide bond formation protein DsbB
PF01248	643.2	Ribosomal protein L7Ae/L30e/S12e/Gadd45 family
PF03448	641.85	MgtE intracellular N domain
PF04204	640.625	Homoserine O-succinyltransferase
PF02798	639.725	Glutathione S-transferase, N-terminal domain
PF00939	638.525	Sodium:sulfate symporter transmembrane region
PF13241	638.175	Putative NAD(P)-binding
PF01474	638.125	Class-II DAHP synthetase family
PF10387	636.45	Protein of unknown function (DUF2442)
PF08712	636.325	Scaffold protein Nfu/NifU N terminal
PF02743	635.625	Cache domain
PF11812	635.15	Domain of unknown function (DUF3333)
PF09116	633.825	gp45 sliding clamp, C terminal
PF05593	633.275	RHS Repeat
PF01783	633.05	Ribosomal L32p protein family
PF02567	632.9	Phenazine biosynthesis-like protein
PF02916	631.15	DNA polymerase processivity factor
PF01287	628.675	Eukaryotic elongation factor 5A hypusine, DNA-binding OB fold
PF02132	627.175	RecR protein
PF04166	626.8	Pyridoxal phosphate biosynthetic protein PdxA
PF04442	625.6	Cytochrome c oxidase assembly protein CtaG/Cox11
PF13483	624.5	Beta-lactamase superfamily domain
PF10566	624.325	Glycoside hydrolase 97
PF14508	624.325	Glycosyl-hydrolase 97 N-terminal
PF09367	622.675	CpeS-like protein
PF13711	620.9	Domain of unknown function (DUF4160)
PF01627	620	Hpt domain
PF13020	619.775	Domain of unknown function (DUF3883)
PF04255	618.875	Protein of unknown function (DUF433)
PF14247	618.15	Domain of unknown function (DUF4344)
PF14509	618.125	Glycosyl-hydrolase 97 C-terminal, oligomerisation
PF07652	617	Flavivirus DEAD domain
PF13181	616.45	Tetratricopeptide repeat
PF06841	614.025	T4-like virus tail tube protein gp19
PF01120	612.775	Alpha-L-fucosidase
PF04434	611.75	SWIM zinc finger
PF02153	611.525	Prephenate dehydrogenase
PF00221	611.4	Aromatic amino acid lyase
PF00454	611.15	Phosphatidylinositol 3- and 4-kinase
PF11799	610.9	impB/mucB/samB family C-terminal domain
PF14870	610.575	Photosynthesis system II assembly factor YCF48
PF02391	609	MoaE protein
PF03099	607.7	Biotin/lipoate A/B protein ligase family
PF01975	605.975	Survival protein SurE
PF06041	604.3	Bacterial protein of unknown function (DUF924)
PF13307	601.875	Helicase C-terminal domain
PF00737	601.725	Photosystem II 10 kDa phosphoprotein
PF08291	599.475	Peptidase M15
PF00935	596.525	Ribosomal protein L44
PF13185	593.35	GAF domain
PF13920	591.925	Zinc finger, C3HC4 type (RING finger)
PF00290	591.9	Tryptophan synthase alpha chain
PF00316	589.675	Fructose-1-6-bisphosphatase
PF06634	588.475	Protein of unknown function (DUF1156)
PF08659	587.65	KR domain
PF08323	586.25	Starch synthase catalytic domain
PF06844	585.9	Protein of unknown function (DUF1244)
PF01113	583.35	Dihydrodipicolinate reductase, N-terminus
PF01025	582.75	GrpE
PF00246	581.8	Zinc carboxypeptidase
PF00667	579.725	FAD binding domain
PF01925	578.6	Sulfite exporter TauE/SafE
PF13742	578.05	OB-fold nucleic acid binding domain
PF01619	576.075	Proline dehydrogenase
PF13520	575.675	Amino acid permease
PF02591	573.825	Putative zinc ribbon domain
PF02684	573.4	Lipid-A-disaccharide synthetase
PF01075	572.5	Glycosyltransferase family 9 (heptosyltransferase)
PF11889	571.975	Domain of unknown function (DUF3409)
PF08479	570.825	POTRA domain, ShlB-type
PF01972	570.4	Serine dehydrogenase proteinase
PF01029	569.625	NusB family
PF02575	569.575	YbaB/EbfC DNA-binding family
PF01628	568.9	HrcA protein C terminal domain
PF09827	568.35	CRISPR associated protein Cas2
PF05173	567.6	Dihydrodipicolinate reductase, C-terminus
PF05738	566.725	Cna protein B-type domain
PF02719	566.275	Polysaccharide biosynthesis protein
PF00705	565.225	Proliferating cell nuclear antigen, N-terminal domain
PF02747	565.225	Proliferating cell nuclear antigen, C-terminal domain
PF01135	565.025	Protein-L-isoaspartate(D-aspartate) O-methyltransferase (PCMT)
PF00728	564.125	Glycosyl hydrolase family 20, catalytic domain
PF11946	563.15	Domain of unknown function (DUF3463)
PF08032	562.675	RNA 2'-O ribose methyltransferase substrate binding
PF12700	560.6	HlyD family secretion protein
PF08542	560.05	Replication factor C C-terminal domain
PF07726	559.825	ATPase family associated with various cellular activities (AAA)
PF14388	558.5	Domain of unknown function (DUF4419)
PF11753	558.275	Protein of unknwon function (DUF3310)
PF03420	557.075	Prohead core protein protease
PF02657	555.475	Fe-S metabolism associated domain
PF12002	555.25	MgsA AAA+ ATPase C terminal
PF02436	554.875	Conserved carboxylase domain
PF02082	554.525	Transcriptional regulator
PF13535	550.975	ATP-grasp domain
PF01769	547	Divalent cation transporter
PF01715	544.525	IPP transferase
PF01149	544.425	Formamidopyrimidine-DNA glycosylase N-terminal domain
PF00754	543.775	F5/8 type C domain
PF02616	542.8	ScpA/B protein
PF07287	541.425	Protein of unknown function (DUF1446)
PF13532	540	2OG-Fe(II) oxygenase superfamily
PF03653	538.475	Uncharacterised protein family (UPF0093)
PF06831	536.95	Formamidopyrimidine-DNA glycosylase H2TH domain
PF13872	536.925	P-loop containing NTP hydrolase pore-1
PF13371	536.4	Tetratricopeptide repeat
PF13817	534.775	IS66 C-terminal element
PF09242	533.35	Flavocytochrome c sulphide dehydrogenase, flavin-binding
PF04002	532.775	RadC-like JAB domain
PF02838	532.325	Glycosyl hydrolase family 20, domain 2
PF01520	530.6	N-acetylmuramoyl-L-alanine amidase
PF01035	529.8	6-O-methylguanine DNA methyltransferase, DNA binding domain
PF09173	528.925	Initiation factor eIF2 gamma, C terminal
PF00083	528.475	Sugar (and other) transporter
PF14748	528.4	Pyrroline-5-carboxylate reductase dimerisation
PF12564	528.125	Type III restriction/modification enzyme methylation subunit
PF01074	527.55	Glycosyl hydrolases family 38 N-terminal domain
PF01764	527.025	Lipase (class 3)
PF14843	526.7	Growth factor receptor domain IV
PF03741	524.825	Integral membrane protein TerC family
PF13745	523.125	HxxPF-repeated domain
PF05292	522.775	Malonyl-CoA decarboxylase (MCD)
PF00440	521.575	Bacterial regulatory proteins, tetR family
PF06742	521.55	Protein of unknown function (DUF1214)
PF08722	521.45	TnsA endonuclease N terminal
PF13580	521.45	SIS domain
PF11866	521.275	Protein of unknown function (DUF3386)
PF03050	520.775	Transposase IS66 family
PF14088	520.125	Domain of unknown function (DUF4268)
PF04480	519.7	Protein of unknown function (DUF559)
PF02873	518.425	UDP-N-acetylenolpyruvoylglucosamine reductase, C-terminal domain
PF10048	517.475	Predicted integral membrane protein (DUF2282)
PF13485	517.3	Peptidase MA superfamily
PF02628	516.85	Cytochrome oxidase assembly protein
PF13544	516.4	Type IV pilin N-term methylation site GFxxxE
PF02350	514.1	UDP-N-acetylglucosamine 2-epimerase
PF06472	513.95	ABC transporter transmembrane region 2
PF02470	513.775	mce related protein
PF02543	512.125	Carbamoyltransferase
PF12007	511.125	Protein of unknown function (DUF3501)
PF03070	509.75	TENA/THI-4/PQQC family
PF01496	509.65	V-type ATPase 116kDa subunit family
PF01008	508.6	Initiation factor 2 subunit family
PF07286	507.7	Protein of unknown function (DUF1445)
PF05157	506.95	Type II secretion system (T2SS), protein E, N-terminal domain
PF12760	505.575	Transposase zinc-ribbon domain
PF01782	504.9	RimM N-terminal domain
PF05594	504.4	Haemagluttinin repeat
PF09336	503.45	Vps4 C terminal oligomerisation domain
PF13401	502.375	AAA domain
PF09261	501.875	Alpha mannosidase, middle domain
PF00050	501.05	Kazal-type serine protease inhibitor domain
PF07729	499.525	FCD domain
PF12846	499.525	AAA-like domain
PF13175	499.35	AAA ATPase domain
PF01503	498.975	Phosphoribosyl-ATP pyrophosphohydrolase
PF01930	498.975	Domain of unknown function DUF83
PF02535	497.65	ZIP Zinc transporter
PF00230	497.325	Major intrinsic protein
PF04339	497.1	Protein of unknown function, DUF482
PF02146	496.825	Sir2 family
PF04264	496.625	YceI-like domain
PF01297	495.375	Periplasmic solute binding protein family
PF10996	494.725	Beta-Casp domain
PF00607	493.6	gag gene protein p24 (core nucleocapsid protein)
PF02576	493.45	Uncharacterised BCR, YhbC family COG0779
PF10518	491.3	TAT (twin-arginine translocation) pathway signal sequence
PF08802	490.825	Cytochrome B6-F complex Fe-S subunit
PF11649	490.35	Virus neck protein
PF13525	489.425	Outer membrane lipoprotein
PF01960	488.825	ArgJ family
PF01194	487.05	RNA polymerases N / 8 kDa subunit
PF14559	486.85	Tetratricopeptide repeat
PF03102	486.475	NeuB family
PF01189	485.2	NOL1/NOP2/sun family
PF06068	485.075	TIP49 C-terminus
PF04472	484.45	Protein of unknown function (DUF552)
PF08447	482.675	PAS fold
PF01850	482.15	PIN domain
PF01172	479.875	Shwachman-Bodian-Diamond syndrome (SBDS) protein
PF09377	479.875	SBDS protein C-terminal domain
PF13276	479.5	HTH-like domain
PF01300	478.275	Telomere recombination
PF01483	476.475	Proprotein convertase P-domain
PF00327	476.225	Ribosomal protein L30p/L7e
PF12836	475.55	Helix-hairpin-helix motif
PF07040	475.45	Protein of unknown function (DUF1326)
PF08496	473.925	Peptidase family S49 N-terminal
PF13245	472.425	Part of AAA domain
PF02813	472.15	Retroviral M domain
PF01872	469.65	RibD C-terminal domain
PF00961	468.675	LAGLIDADG endonuclease
PF13005	468.425	zinc-finger binding domain of transposase IS66
PF01195	467.55	Peptidyl-tRNA hydrolase
PF01210	467.35	NAD-dependent glycerol-3-phosphate dehydrogenase N-terminus
PF02618	467.175	YceG-like family
PF01596	467.1	O-methyltransferase
PF01330	466.475	RuvA N terminal domain
PF07499	466.475	RuvA, C-terminal domain
PF13007	466.25	Transposase C of IS166 homeodomain
PF03364	464.35	Polyketide cyclase / dehydrase and lipid transport
PF02222	464.125	ATP-grasp domain
PF13505	464.1	Outer membrane protein beta-barrel domain
PF07479	463.575	NAD-dependent glycerol-3-phosphate dehydrogenase C-terminus
PF05896	463.175	Na(+)-translocating NADH-quinone reductase subunit A (NQRA)
PF11973	463.175	NQRA C-terminal domain
PF02592	462.975	Uncharacterized ACR, YhhQ family COG1738
PF04679	462.75	ATP dependent DNA ligase C terminal region
PF02636	461.95	Putative S-adenosyl-L-methionine-dependent methyltransferase
PF09239	460.725	Topoisomerase VI B subunit, transducer
PF13540	460.1	Regulator of chromosome condensation (RCC1) repeat
PF12770	459.675	CHAT domain
PF04963	459.375	Sigma-54 factor, core binding domain
PF13391	458.575	HNH endonuclease
PF02615	456.675	Malate/L-lactate dehydrogenase
PF03746	455.4	LamB/YcsF family
PF07589	454.775	PEP-CTERM motif
PF11972	454.475	HTH DNA binding domain
PF05960	453.575	Bacterial protein of unknown function (DUF885)
PF13500	453.15	AAA domain
PF00480	451.4	ROK family
PF06441	450.55	Epoxide hydrolase N terminus
PF02276	450.125	Photosynthetic reaction centre cytochrome C subunit
PF02901	449.55	Pyruvate formate lyase
PF01839	449.175	FG-GAP repeat
PF07727	448.7	Reverse transcriptase (RNA-dependent DNA polymerase)
PF01818	447.75	Bacteriophage translational regulator
PF04151	447.35	Bacterial pre-peptidase C-terminal domain
PF02673	445.95	Bacitracin resistance protein BacA
PF04675	444.075	DNA ligase N terminus
PF03459	442.6	TOBE domain
PF10414	442.2	Sirohaem synthase dimerisation region
PF13609	439.35	Gram-negative porin
PF01253	439.1	Translation initiation factor SUI1
PF01862	437.55	Pyruvoyl-dependent arginine decarboxylase (PvlArgDC)
PF06739	436.375	Beta-propeller repeat
PF13616	436.25	PPIC-type PPIASE domain
PF01728	435.35	FtsJ-like methyltransferase
PF02678	434.6	Pirin
PF03544	434.5	Gram-negative bacterial TonB protein C-terminal
PF07722	433.025	Peptidase C26
PF11741	432.5	AMIN domain
PF00563	431.05	EAL domain
PF02633	430.8	Creatinine amidohydrolase
PF01351	430.35	Ribonuclease HII
PF11700	430.225	Vacuole effluxer Atg22 like
PF00529	429.7	HlyD family secretion protein
PF13899	429.225	Thioredoxin-like
PF02542	428.775	YgbB family
PF04552	428.45	Sigma-54, DNA binding domain
PF12588	426.775	Phophatidylserine decarboxylase
PF05118	425.35	Aspartyl/Asparaginyl beta-hydroxylase
PF04839	423.725	Plastid and cyanobacterial ribosomal protein (PSRP-3 / Ycf65)
PF00015	423.35	Methyl-accepting chemotaxis protein (MCP) signalling domain
PF01794	423.2	Ferric reductase like transmembrane component
PF07501	423.125	G5 domain
PF13871	422.55	Helicase_C-like
PF13452	422.275	N-terminal half of MaoC dehydratase
PF01263	421.475	Aldose 1-epimerase
PF02424	420.575	ApbE family
PF09479	420.55	Listeria-Bacteroides repeat domain (List_Bact_rpt)
PF05099	419.75	Tellurite resistance protein TerB
PF03588	417.825	Leucyl/phenylalanyl-tRNA protein transferase
PF01933	417.75	Uncharacterised protein family UPF0052
PF01906	417.425	Putative heavy-metal-binding
PF13844	417.325	Glycosyl transferase family 41
PF13597	416.975	Anaerobic ribonucleoside-triphosphate reductase
PF01094	416.7	Receptor family ligand binding region
PF03692	414.3	Putative zinc- or iron-chelating domain
PF01977	412.975	3-octaprenyl-4-hydroxybenzoate carboxy-lyase
PF14681	412.75	Uracil phosphoribosyltransferase
PF04970	412.3	Lecithin retinol acyltransferase
PF13395	412.25	HNH endonuclease
PF03797	411.825	Autotransporter beta-domain
PF06574	411.1	FAD synthetase
PF06968	410.45	Biotin and Thiamin Synthesis associated domain
PF08861	409.375	Domain of unknown function DUF1828
PF07748	409.15	Glycosyl hydrolases family 38 C-terminal domain
PF02994	408.65	L1 transposable element
PF04205	407.05	FMN-binding domain
PF09969	407.025	Uncharacterized conserved protein (DUF2203)
PF01903	406.825	CbiX
PF07483	406.475	Tryptophan-rich Synechocystis species C-terminal domain
PF14236	406.075	Domain of unknown function (DUF4338)
PF11074	405.95	Domain of unknown function(DUF2779)
PF06508	405.725	Queuosine biosynthesis protein QueC
PF03739	405.15	Predicted permease YjgP/YjgQ family
PF01712	404.9	Deoxynucleoside kinase
PF00680	404.8	RNA dependent RNA polymerase
PF13406	404.7	Transglycosylase SLT domain
PF00444	404.25	Ribosomal protein L36
PF02516	403.95	Oligosaccharyl transferase STT3 subunit
PF00309	403.9	Sigma-54 factor, Activator interacting domain (AID)
PF14522	402.575	Cytochrome c7
PF01687	401.85	Riboflavin kinase
PF06514	401.6	Photosystem II 12 kDa extrinsic protein (PsbU)
PF13518	401.4	Helix-turn-helix domain
PF09967	400.775	VWA-like domain (DUF2201)
PF10108	400.325	Predicted 3'-5' exonuclease related to the exonuclease domain of PolB
PF02410	399.175	Oligomerisation domain
PF11249	398	Protein of unknown function (DUF3047)
PF08148	397.15	DSHCT (NUC185) domain
PF03972	397	MmgE/PrpD family
PF00494	396.375	Squalene/phytoene synthase
PF08282	396.25	haloacid dehalogenase-like hydrolase
PF05996	395.7	Ferredoxin-dependent bilin reductase
PF08308	395.325	PEGA domain
PF09055	395.2	Nickel-containing superoxide dismutase
PF02223	394.925	Thymidylate kinase
PF10502	394.9	Signal peptidase, peptidase S26
PF03833	394.5	DNA polymerase II large subunit DP2
PF01056	394.2	Myc amino-terminal region
PF05649	393.825	Peptidase family M13
PF04613	393.525	UDP-3-O-[3-hydroxymyristoyl] glucosamine N-acyltransferase, LpxD
PF02152	392.6	Dihydroneopterin aldolase
PF04138	392.025	GtrA-like protein
PF08367	391.175	Peptidase M16C associated
PF13545	390.3	Crp-like helix-turn-helix domain
PF03184	390.025	DDE superfamily endonuclease
PF03221	390.025	Tc5 transposase DNA-binding domain
PF05225	390.025	helix-turn-helix, Psq domain
PF13624	389.9	SurA N-terminal domain
PF07394	388.775	Protein of unknown function (DUF1501)
PF11266	386.15	Protein of unknown function (DUF3066)
PF01950	385.725	Fructose-1,6-bisphosphatase
PF03899	385.175	ATP synthase I chain
PF06325	383.425	Ribosomal protein L11 methyltransferase (PrmA)
PF12840	383.2	Helix-turn-helix domain
PF00710	382.975	Asparaginase
PF07755	382.725	Protein of unknown function (DUF1611)
PF04068	382.475	Possible Fer4-like domain in RNase L inhibitor, RLI
PF03564	382.2	Protein of unknown function (DUF1759)
PF05585	382.2	Putative peptidase (DUF1758)
PF06969	380.6	HemN C-terminal domain
PF01788	380.425	PsbJ
PF00950	380.25	ABC 3 transport family
PF02348	379.525	Cytidylyltransferase
PF01431	379.475	Peptidase family M13
PF02634	378.9	FdhD/NarQ family
PF00825	378.125	Ribonuclease P
PF13754	375.05	Bacterial Ig-like domain (group 3)
PF01466	372.15	Skp1 family, dimerisation domain
PF03931	372.15	Skp1 family, tetramerisation domain
PF06189	371.625	5'-nucleotidase
PF03205	371.6	Molybdopterin guanine dinucleotide synthesis protein B
PF01171	371.125	PP-loop family
PF02872	370.2	5'-nucleotidase, C-terminal domain
PF03551	368.925	Transcriptional regulator PadR-like family
PF04079	368.625	Putative transcriptional regulators (Ypuh-like)
PF03992	367.85	Antibiotic biosynthesis monooxygenase
PF02390	367.725	Putative methyltransferase
PF05066	367.05	HB1, ASXL, restriction endonuclease HTH domain
PF05708	366.5	Orthopoxvirus protein of unknown function (DUF830)
PF10070	366.125	Uncharacterized protein conserved in bacteria (DUF2309)
PF02369	365.675	Bacterial Ig-like domain (group 1)
PF02585	364.775	GlcNAc-PI de-N-acetylase
PF08278	364.575	DNA primase DnaG DnaB-binding
PF13088	364	BNR repeat-like domain
PF01701	363.9	Photosystem I reaction centre subunit IX / PsaJ
PF12950	363.875	TaqI-like C-terminal specificity domain
PF09194	363.05	Restriction endonuclease BsobI
PF01428	362.95	AN1-like Zinc finger
PF14214	362.675	Helitron helicase-like domain at N-terminus
PF01544	362.65	CorA-like Mg2+ transporter protein
PF05140	362.25	ResB-like family
PF05168	361.575	HEPN domain
PF11412	360.4	Disulphide bond corrector protein DsbC
PF02971	360.075	Formiminotransferase domain
PF07837	360.075	Formiminotransferase domain, N-terminal subdomain
PF00908	360	dTDP-4-dehydrorhamnose 3,5-epimerase
PF14338	359.175	Mrr N-terminal domain
PF09087	359	Cyclomaltodextrinase, N-terminal
PF12322	358.4	T4 bacteriophage base plate protein
PF04758	354.725	Ribosomal protein S30
PF03435	354.55	Saccharopine dehydrogenase
PF13098	353.45	Thioredoxin-like domain
PF12358	351.325	Protein of unknown function (DUF3644)
PF00014	351.3	Kunitz/Bovine pancreatic trypsin inhibitor domain
PF01873	349.4	Domain found in IF2B/IF5
PF00605	349	Interferon regulatory factor transcription factor
PF10401	349	Interferon-regulatory factor 3
PF13676	348.175	TIR domain
PF04519	348.125	Polymer-forming cytoskeletal
PF00775	347.775	Dioxygenase
PF01796	347.275	DUF35 OB-fold domain
PF03874	347.15	RNA polymerase Rpb4
PF03911	347.125	Sec61beta family
PF03033	346.925	Glycosyltransferase family 28 N-terminal domain
PF13551	346.475	Winged helix-turn helix
PF02952	346.45	L-fucose isomerase, C-terminal domain
PF02898	346.4	Nitric oxide synthase, oxygenase domain
PF01148	345.825	Cytidylyltransferase family
PF05726	345.775	Pirin C-terminal cupin domain
PF01921	345.65	tRNA synthetases class I (K)
PF01292	345.025	Prokaryotic cytochrome b561
PF00135	344.725	Carboxylesterase family
PF14815	344.35	NUDIX domain
PF02036	342.35	SCP-2 sterol transfer family
PF01222	341.925	Ergosterol biosynthesis ERG4/ERG24 family
PF00498	341.05	FHA domain
PF01032	338.425	FecCD transport family
PF13279	337.25	Thioesterase-like superfamily
PF12626	336.975	Polymerase A arginine-rich C-terminus
PF13332	336.925	Haemagluttinin repeat
PF10438	336.325	Cyclo-malto-dextrinase C-terminal domain
PF04101	336.25	Glycosyltransferase family 28 C-terminal domain
PF03840	335.975	Preprotein translocase SecG subunit
PF01737	335.95	YCF9
PF00547	335.35	Urease, gamma subunit
PF03668	335.125	P-loop ATPase protein family
PF08482	335.025	ATP-dependent helicase C-terminal
PF01865	334.925	Protein of unknown function DUF47
PF02749	334.925	Quinolinate phosphoribosyl transferase, N-terminal domain
PF03969	334.6	AFG1-like ATPase
PF02246	334.15	Protein L b1 domain
PF07228	333.6	Stage II sporulation protein E (SpoIIE)
PF01228	331.025	Glycine radical
PF00722	330.05	Glycosyl hydrolases family 16
PF13242	329.575	HAD-hyrolase-like
PF01028	329.35	Eukaryotic DNA topoisomerase I, catalytic core
PF04357	328.05	Family of unknown function (DUF490)
PF00554	327.775	Rel homology domain (RHD)
PF14159	327.2	CAAD domains of cyanobacterial aminoacyl-tRNA synthetase
PF08439	326.9	Oligopeptidase F
PF01729	326.9	Quinolinate phosphoribosyl transferase, C-terminal domain
PF11821	326.35	Protein of unknown function (DUF3341)
PF01726	324.65	LexA DNA binding domain
PF02919	323.875	Eukaryotic DNA topoisomerase I, DNA binding fragment
PF14370	323.875	C-terminal topoisomerase domain
PF00035	323.575	Double-stranded RNA binding motif
PF10105	323.45	Uncharacterized protein conserved in bacteria (DUF2344)
PF13374	323.025	Tetratricopeptide repeat
PF07196	322.975	Flagellin hook IN motif
PF14905	322.525	Outer membrane protein beta-barrel family
PF02545	321.575	Maf-like protein
PF03100	320.6	CcmE
PF03895	319.5	YadA-like C-terminal region
PF00398	319.15	Ribosomal RNA adenine dimethylase
PF02609	318.975	Exonuclease VII small subunit
PF03968	318.425	OstA-like protein
PF14622	318.15	Ribonuclease-III-like
PF06314	317.95	Acetoacetate decarboxylase (ADC)
PF08936	316.325	Carboxysome Shell Carbonic Anhydrase
PF04212	316.125	MIT (microtubule interacting and transport) domain
PF00818	316	Ice nucleation protein repeat
PF12072	315.4	Domain of unknown function (DUF3552)
PF01112	315.35	Asparaginase
PF14765	315.05	Polyketide synthase dehydratase
PF00932	314.375	Lamin Tail Domain
PF14511	313.55	Type II restriction endonuclease EcoO109I
PF07171	313.05	MlrC C-terminus
PF01510	312.2	N-acetylmuramoyl-L-alanine amidase
PF03400	311.325	IS1 transposase
PF07444	309.35	Ycf66 protein N-terminus
PF05729	309.125	NACHT domain
PF10989	308.75	Protein of unknown function (DUF2808)
PF03463	308.1	eRF1 domain 1
PF03464	308.1	eRF1 domain 2
PF03465	308.1	eRF1 domain 3
PF04481	307.95	Protein of unknown function (DUF561)
PF08501	307.725	Shikimate dehydrogenase substrate binding domain
PF03602	306.225	Conserved hypothetical protein 95
PF07885	305.85	Ion channel
PF10604	305.75	Polyketide cyclase / dehydrase and lipid transport
PF01655	305.4	Ribosomal protein L32
PF03737	305.125	Demethylmenaquinone methyltransferase
PF01934	304.875	Protein of unknown function DUF86
PF13753	304.675	Putative flagellar system-associated repeat
PF04303	304.5	PrpF protein
PF12544	303.325	Lysine-2,3-aminomutase
PF05992	303.125	SbmA/BacA-like family
PF03171	302.1	2OG-Fe(II) oxygenase superfamily
PF02649	301.975	Type I GTP cyclohydrolase folE2
PF04444	301.9	Catechol dioxygenase N terminus
PF11028	299.2	Protein of unknown function (DUF2723)
PF12844	298.525	Helix-turn-helix domain
PF07486	297.475	Cell Wall Hydrolase
PF01907	297.45	Ribosomal protein L37e
PF07364	297.425	Protein of unknown function (DUF1485)
PF13437	297.225	HlyD family secretion protein
PF02620	296.875	Uncharacterized ACR, COG1399
PF09079	296.6	CDC6, C terminal
PF00368	296.3	Hydroxymethylglutaryl-coenzyme A reductase
PF02602	296.225	Uroporphyrinogen-III synthase HemD
PF14715	296.1	N-terminal domain of cytochrome oxidase-cbb3, FixP
PF04734	295.925	Neutral/alkaline non-lysosomal ceramidase
PF03444	295.2	Winged helix-turn-helix transcription repressor, HrcA DNA-binding
PF02130	294.8	Uncharacterized protein family UPF0054
PF05591	294.625	Protein of unknown function (DUF770)
PF02074	293.9	Carboxypeptidase Taq (M32) metallopeptidase
PF13727	293.725	CoA-binding domain
PF01451	293.05	Low molecular weight phosphotyrosine protein phosphatase
PF12797	292.675	4Fe-4S binding domain
PF03439	292.35	Early transcription elongation factor of RNA pol II, NGN section
PF07085	292.1	DRTGG domain
PF02230	291.675	Phospholipase/Carboxylesterase
PF06224	290.8	Winged helix DNA-binding domain
PF00173	289.55	Cytochrome b5-like Heme/Steroid binding domain
PF02675	289.275	S-adenosylmethionine decarboxylase
PF13560	288.675	Helix-turn-helix domain
PF03876	288.35	SHS2 domain found in N terminus of Rpb7p/Rpc25p/MJ0397
PF02457	288.025	DisA bacterial checkpoint controller nucleotide-binding
PF03279	286.675	Bacterial lipid A biosynthesis acyltransferase
PF10017	285.225	Histidine-specific methyltransferase, SAM-dependent
PF07593	285.2	ASPIC and UnbV
PF02449	285.1	Beta-galactosidase
PF08532	285.1	Beta-galactosidase trimerisation domain
PF01136	285	Peptidase family U32
PF06206	284.825	CpeT/CpcT family (DUF1001)
PF14489	284.8	QueF-like protein
PF13531	284.775	Bacterial extracellular solute-binding protein
[truncated: 4,126 more rows]

## Sheet: Pfam_XT
id	Expression	description
PF12697	674891	Alpha/beta hydrolase family
PF00115	273235	Cytochrome C and Quinol oxidase polypeptide I
PF00400	264821	WD domain, G-beta repeat
PF00005	222152	ABC transporter
PF02839	150925	Carbohydrate binding domain
PF00575	150690	S1 RNA binding domain
PF00909	136788	Ammonium Transporter Family
PF00009	130851	Elongation factor Tu GTP binding domain
PF03144	112288	Elongation factor Tu domain 2
PF00528	93851.1	Binding-protein-dependent transport system inner membrane component
PF04896	82756.8	Ammonia monooxygenase/methane monooxygenase, subunit C
PF00004	74203.9	ATPase family associated with various cellular activities (AAA)
PF00041	65910.1	Fibronectin type III domain
PF00521	62290.3	DNA gyrase/topoisomerase IV, subunit A
PF12942	60360.2	Archaeal ammonia monooxygenase subunit A (AmoA)
PF04055	59572.7	Radical SAM superfamily
PF00118	59558.6	TCP-1/cpn60 chaperonin family
PF00116	56970.8	Cytochrome C oxidase subunit II, periplasmic domain
PF02738	53989.2	Molybdopterin-binding domain of aldehyde dehydrogenase
PF12838	47995.6	4Fe-4S dicluster domain
PF02790	46796	Cytochrome C oxidase subunit II, transmembrane domain
PF07732	40612.4	Multicopper oxidase
PF00679	35676.4	Elongation factor G C-terminus
PF07282	34466.6	Putative transposase DNA-binding domain
PF08352	32777.6	Oligopeptide/dipeptide transporter, C-terminal region
PF00107	30765.9	Zinc-binding dehydrogenase
PF01385	30011.2	Probable transposase
PF14492	29726.1	Elongation Factor G, domain II
PF02861	29691.3	Clp amino terminal domain
PF01436	28720	NHL repeat
PF02775	27371.1	Thiamine pyrophosphate enzyme, C-terminal TPP binding domain
PF00006	26990.3	ATP synthase alpha/beta family, nucleotide-binding domain
PF03764	26776.7	Elongation factor G, domain IV
PF01555	26076.5	DNA methylase
PF04744	25421.2	Monooxygenase subunit B protein
PF08240	25138.3	Alcohol dehydrogenase GroES-like domain
PF01315	24987.1	Aldehyde oxidase and xanthine dehydrogenase, a/b hammerhead domain
PF02412	24885.2	Thrombospondin type 3 repeat
PF13860	24836.2	FlgD Ig-like domain
PF00704	23152.5	Glycosyl hydrolases family 18
PF07724	22632.5	AAA domain (Cdc48 subfamily)
PF00120	22611.6	Glutamine synthetase, catalytic domain
PF00361	22263.5	NADH-Ubiquinone/plastoquinone (complex I), various chains
PF03989	21292.2	DNA gyrase C-terminal domain, beta-propeller
PF07676	20908.7	WD40-like Beta Propeller Repeat
PF00884	20459.5	Sulfatase
PF10431	20028.8	C-terminal, D2-small domain, of ClpB protein
PF03143	19997.2	Elongation factor Tu C-terminal domain
PF01138	19860.2	3' exoribonuclease family, domain 1
PF00106	19330.8	short chain dehydrogenase
PF00271	19103.9	Helicase conserved C-terminal domain
PF05721	18927.7	Phytanoyl-CoA dioxygenase (PhyH)
PF03725	18794.5	3' exoribonuclease family, domain 2
PF03951	17894.2	Glutamine synthetase, beta-Grasp domain
PF00109	17762	Beta-ketoacyl synthase, N-terminal domain
PF02801	17523.8	Beta-ketoacyl synthase, C-terminal domain
PF00496	17199.2	Bacterial extracellular solute-binding proteins, family 5 Middle
PF00384	17084.5	Molybdopterin oxidoreductase
PF00022	16790.7	Actin
PF01408	16711	Oxidoreductase family, NAD-binding Rossmann fold
PF02776	16666.2	Thiamine pyrophosphate enzyme, N-terminal TPP binding domain
PF00501	16622.3	AMP-binding enzyme
PF01645	16512.4	Conserved region in glutamate synthase
PF07394	16435.3	Protein of unknown function (DUF1501)
PF13414	16398	TPR repeat
PF00306	16387.5	ATP synthase alpha/beta chain, C terminal domain
PF00125	16336.5	Core histone H2A/H2B/H3/H4
PF00310	15542.6	Glutamine amidotransferases class-II
PF02874	15464.6	ATP synthase alpha/beta family, beta-barrel domain
PF00291	15457	Pyridoxal-phosphate dependent enzyme
PF00205	15453.9	Thiamine pyrophosphate enzyme, central domain
PF01493	15202.2	GXGXG motif
PF00510	15169.5	Cytochrome c oxidase subunit III
PF01261	15168.1	Xylose isomerase-like TIM barrel
PF04997	15043.1	RNA polymerase Rpb1, domain 1
PF00571	14967	CBS domain
PF04898	14923.5	Glutamate synthase central domain
PF00081	14921.9	Iron/manganese superoxide dismutases, alpha-hairpin domain
PF00353	14888.8	Hemolysin-type calcium-binding repeat (2 copies)
PF04561	14863.8	RNA polymerase Rpb2, domain 2
PF02777	14775.2	Iron/manganese superoxide dismutases, C-terminal domain
PF00133	14757.4	tRNA synthetases class I (I, L, M and V)
PF02867	14645.8	Ribonucleotide reductase, barrel domain
PF00296	14568.5	Luciferase-like monooxygenase
PF04542	14542.1	Sigma-70 region 2
PF00346	14405.2	Respiratory-chain NADH dehydrogenase, 49 Kd subunit
PF00665	14309.5	Integrase core domain
PF13378	13886.6	Enolase C-terminal domain-like
PF00581	13855.9	Rhodanese-like domain
PF00141	13736.9	Peroxidase
PF00623	13400	RNA polymerase Rpb1, domain 2
PF01458	13215	Uncharacterized protein family (UPF0051)
PF04983	13188.8	RNA polymerase Rpb1, domain 3
PF08264	13100.3	Anticodon-binding domain of tRNA
PF00562	12975.8	RNA polymerase Rpb2, domain 6
PF02746	12907.7	Mandelate racemase / muconate lactonizing enzyme, N-terminal domain
PF00076	12693	RNA recognition motif. (a.k.a. RRM, RBD, or RNP domain)
PF00155	12677.5	Aminotransferase class I and II
PF14870	12509.1	Photosynthesis system II assembly factor YCF48
PF00698	12398.6	Acyl transferase domain
PF04998	12397.5	RNA polymerase Rpb1, domain 5
PF05000	12359.1	RNA polymerase Rpb1, domain 4
PF04851	12293.7	Type III restriction enzyme, res subunit
PF13193	12211.1	AMP-binding enzyme C-terminal domain
PF01568	12162.9	Molydopterin dinucleotide binding domain
PF00202	12057.1	Aminotransferase class-III
PF02310	12013	B12 binding domain
PF01077	12008.9	Nitrite and sulphite reductase 4Fe-4S domain
PF02786	11903.3	Carbamoyl-phosphate synthase L chain, ATP binding domain
PF13360	11894.5	PQQ-like domain
PF03460	11881.9	Nitrite/Sulfite reductase ferredoxin-like half domain
PF02151	11849.8	UvrB/uvrC motif
PF13187	11632.3	4Fe-4S dicluster domain
PF00216	11610.6	Bacterial DNA-binding protein
PF00289	11467.8	Carbamoyl-phosphate synthase L chain, N-terminal domain
PF00013	11319.2	KH domain
PF12799	11274.4	Leucine Rich repeats (2 copies)
PF00266	11267.9	Aminotransferase class-V
PF00012	11230	Hsp70 protein
PF00111	11159.1	2Fe-2S iron-sulfur cluster binding domain
PF00330	11146.6	Aconitase family (aconitate hydratase)
PF00171	11060.9	Aldehyde dehydrogenase family
PF00550	10992.5	Phosphopantetheine attachment site
PF00382	10881	Transcription factor TFIIB repeat
PF07992	10867.8	Pyridine nucleotide-disulphide oxidoreductase
PF13385	10810.4	Concanavalin A-like lectin/glucanases superfamily
PF01799	10614.4	[2Fe-2S] binding domain
PF02779	10578.2	Transketolase, pyrimidine binding domain
PF04565	10551	RNA polymerase Rpb2, domain 3
PF04879	10520.2	Molybdopterin oxidoreductase Fe4S4 domain
PF02780	10518.5	Transketolase, C-terminal domain
PF12323	10481.6	Helix-turn-helix domain
PF01751	10473.4	Toprim domain
PF00587	10378.4	tRNA synthetase class II core domain (G, H, P, S and T)
PF00117	10317	Glutamine amidotransferase class-I
PF00474	10280	Sodium:solute symporter family
PF02894	10268.9	Oxidoreductase family, C-terminal alpha/beta domain
PF00072	10163	Response regulator receiver domain
PF01396	10148.1	Topoisomerase DNA binding C4 zinc finger
PF00593	10046.6	TonB dependent receptor
PF02518	10026.3	Histidine kinase-, DNA gyrase B-, and HSP90-like ATPase
PF04563	9923.25	RNA polymerase beta subunit
PF00146	9897.5	NADH dehydrogenase
PF00270	9784.55	DEAD/DEAH box helicase
PF00355	9779.3	Rieske [2Fe-2S] domain
PF00578	9758.05	AhpC/TSA family
PF01609	9723.08	Transposase DDE domain
PF00497	9603.9	Bacterial extracellular solute-binding proteins, family 3
PF01336	9573.95	OB-fold nucleic acid binding domain
PF04560	9570.55	RNA polymerase Rpb2, domain 7
PF01011	9552.35	PQQ enzyme repeat
PF13416	9438.23	Bacterial extracellular solute-binding protein
PF10385	9274.52	RNA polymerase beta subunit external 1 domain
PF02384	9245.52	N-6 DNA Methylase
PF08281	9244.55	Sigma-70, region 4
PF07715	9194.17	TonB-dependent Receptor Plug Domain
PF00682	9125.77	HMGL-like
PF02771	9094.2	Acyl-CoA dehydrogenase, N-terminal domain
PF03480	9091.6	Bacterial extracellular solute-binding protein, family 7
PF12911	9018.73	N-terminal TM domain of oligopeptide transport permease C
PF01521	9009.35	Iron-sulphur cluster biosynthesis
PF00441	8993	Acyl-CoA dehydrogenase, C-terminal domain
PF08811	8930.3	Protein of unknown function (DUF1800)
PF00707	8710.27	Translation initiation factor IF-3, C-terminal domain
PF02754	8697.77	Cysteine-rich domain
PF02770	8661.7	Acyl-CoA dehydrogenase, middle domain
PF13517	8636.05	Repeat domain in Vibrio, Colwellia, Bradyrhizobium and Shewanella
PF01434	8581.4	Peptidase family M41
PF00543	8524.12	Nitrogen regulatory protein P-II
PF00318	8522.65	Ribosomal protein S2
PF04760	8404.85	Translation initiation factor IF-2, N-terminal region
PF05198	8397.55	Translation initiation factor IF-3, N-terminal domain
PF13304	8386	AAA domain
PF00132	8362.3	Bacterial transferase hexapeptide (six repeats)
PF03726	8242.45	Polyribonucleotide nucleotidyltransferase, RNA binding domain
PF00344	8231.48	SecY translocase
PF00890	8172	FAD binding domain
PF13631	8154.02	Cytochrome b(N-terminal)/b6/petB
PF00164	8123	Ribosomal protein S12/S23
PF03129	8118.7	Anticodon binding domain
PF00070	8103.57	Pyridine nucleotide-disulphide oxidoreductase
PF00037	8069.48	4Fe-4S binding domain
PF02515	8065.4	CoA-transferase family III
PF00119	8065.35	ATP synthase A chain
PF00180	8015.05	Isocitrate/isopropylmalate dehydrogenase
PF04909	7835.48	Amidohydrolase
PF00156	7805.07	Phosphoribosyl transferase domain
PF03947	7748.77	Ribosomal Proteins L2, C-terminal domain
PF04545	7521	Sigma-70, region 4
PF00664	7502.35	ABC transporter transmembrane region
PF13458	7485.35	Periplasmic binding protein
PF00557	7415.9	Metallopeptidase family M24
PF05685	7299.35	Putative restriction endonuclease
PF01855	7259.9	Pyruvate flavodoxin/ferredoxin oxidoreductase, thiamine diP-bdg
PF07973	7224.82	Threonyl and Alanyl tRNA synthetase second additional domain
PF02190	7202.3	ATP-dependent protease La (LON) domain
PF01479	7143.62	S4 domain
PF00181	7096.35	Ribosomal Proteins L2, RNA binding domain
PF13394	7094.85	4Fe-4S single cluster domain
PF00662	7065.1	NADH-Ubiquinone oxidoreductase (complex I), chain 5 N-terminus
PF00085	7044.5	Thioredoxin
PF13561	6997.75	Enoyl-(Acyl carrier protein) reductase
PF04539	6915.6	Sigma-70 region 3
PF00694	6866.68	Aconitase C-terminal domain
PF01558	6853.5	Pyruvate ferredoxin/flavodoxin oxidoreductase
PF01058	6846.6	NADH ubiquinone oxidoreductase, 20 Kd subunit
PF05362	6840.45	Lon protease (S16) C-terminal proteolytic domain
PF00152	6822.95	tRNA synthetases class II (D, K and N)
PF08502	6820.32	LeuA allosteric (dimerisation) domain
PF02803	6809.35	Thiolase, C-terminal domain
PF02769	6725.75	AIR synthase related protein, C-terminal domain
PF14765	6697.02	Polyketide synthase dehydratase
PF00673	6682.45	ribosomal L5P family C-terminus
PF01145	6673.8	SPFH domain / Band 7 family
PF13247	6656.07	4Fe-4S dicluster domain
PF02910	6632.75	Fumarate reductase flavoprotein C-term
PF08450	6630.65	SMP-30/Gluconolaconase/LRE-like region
PF00281	6622.15	Ribosomal protein L5
PF07650	6609.25	KH domain
PF00391	6503.4	PEP-utilising enzyme, mobile domain
PF02896	6481.95	PEP-utilising enzyme, TIM barrel domain
PF08659	6467.57	KR domain
PF00586	6463.8	AIR synthase related protein, N-terminal domain
PF02826	6426.05	D-isomer specific 2-hydroxyacid dehydrogenase, NAD binding domain
PF00920	6389.3	Dehydratase family
PF12637	6290.85	TSCPD domain
PF06480	6267.38	FtsH Extracellular
PF01326	6250.75	Pyruvate phosphate dikinase, PEP/pyruvate binding domain
PF00239	6223.2	Resolvase, N terminal domain
PF13659	6219.25	Methyltransferase domain
PF12796	6216.07	Ankyrin repeats (3 copies)
PF00297	6192.2	Ribosomal protein L3
PF00507	6107.3	NADH-ubiquinone/plastoquinone oxidoreductase, chain 3
PF00032	6095	Cytochrome b(C-terminal)/b6/petD
PF13183	6084.8	4Fe-4S dicluster domain
PF00347	6062.85	Ribosomal protein L6
PF01370	6014.2	NAD dependent epimerase/dehydratase family
PF00158	5988.75	Sigma-54 interaction domain
PF13180	5973.88	PDZ domain
PF00078	5971.3	Reverse transcriptase (RNA-dependent DNA polymerase)
PF00753	5969.7	Metallo-beta-lactamase superfamily
PF00941	5952.8	FAD binding domain in molybdopterin dehydrogenase
PF08402	5866.25	TOBE domain
PF01425	5859.25	Amidase
PF03382	5790.45	Mycoplasma protein of unknown function, DUF285
PF03450	5786.25	CO dehydrogenase flavoprotein C-terminal domain
PF00177	5769.68	Ribosomal protein S7p/S5e
PF00140	5761.45	Sigma-70 factor, region 1.2
PF01842	5691.25	ACT domain
PF00204	5683.93	DNA gyrase B
PF00535	5679.85	Glycosyl transferase family 2
PF00189	5638.35	Ribosomal protein S3, C-terminal domain
PF01039	5600.77	Carboxyl transferase domain
PF00248	5579.3	Aldo/keto reductase family
PF00383	5550.77	Cytidine and deoxycytidylate deaminase zinc-binding region
PF01565	5508.2	FAD binding domain
PF13358	5507.15	DDE superfamily endonuclease
PF11987	5489.62	Translation-initiation factor 2
PF02347	5466.95	Glycine cleavage system P-protein
PF02653	5445.7	Branched-chain amino acid transport system / permease component
PF00364	5440.75	Biotin-requiring enzyme
PF00542	5430.85	Ribosomal protein L7/L12 C-terminal domain
PF00687	5420.65	Ribosomal protein L1p/L10e family
PF09334	5415.6	tRNA synthetases class I (M)
PF00696	5413.2	Amino acid kinase family
PF00889	5398	Elongation factor TS
PF00378	5385.43	Enoyl-CoA hydratase/isomerase family
PF00478	5347.18	IMP dehydrogenase / GMP reductase domain
PF01131	5343.65	DNA topoisomerase
PF02824	5283.4	TGS domain
PF00574	5276.07	Clp protease
PF00108	5261.98	Thiolase, N-terminal domain
PF01118	5256.8	Semialdehyde dehydrogenase, NAD binding domain
PF03030	5252.25	Inorganic H+ pyrophosphatase
PF00903	5243.93	Glyoxalase/Bleomycin resistance protein/Dioxygenase superfamily
PF13442	5191.52	Cytochrome C oxidase, cbb3-type, subunit III
PF08271	5161.12	TFIIB zinc-binding
PF01926	5124.55	50S ribosome-binding GTPase
PF02774	5117.88	Semialdehyde dehydrogenase, dimerisation domain
PF00456	5115.7	Transketolase, thiamine diphosphate binding domain
PF00176	5103.88	SNF2 family N-terminal domain
PF00749	5080.75	tRNA synthetases class I (E and Q), catalytic domain
PF02687	5057.02	FtsX-like permease family
PF01193	5041.55	RNA polymerase Rpb3/Rpb11 dimerisation domain
PF13353	5028.02	4Fe-4S single cluster domain
PF00448	5022.45	SRP54-type protein, GTPase domain
PF03681	5001.48	Uncharacterised protein family (UPF0150)
PF00932	4984.4	Lamin Tail Domain
PF02913	4974.38	FAD linked oxidases, C-terminal domain
PF01420	4963.68	Type I restriction modification DNA specificity domain
PF01656	4956.52	CobQ/CobB/MinD/ParA nucleotide binding domain
PF13486	4953.9	Reductive dehalogenase subunit
PF06689	4950.73	ClpX C4-type zinc finger
PF00467	4941.2	KOW motif
PF02881	4913.3	SRP54-type protein, helical bundle domain
PF00227	4903.62	Proteasome subunit
PF00549	4876.2	CoA-ligase
PF00389	4873.05	D-isomer specific 2-hydroxyacid dehydrogenase, catalytic domain
PF00285	4863.45	Citrate synthase
PF13510	4862.48	2Fe-2S iron-sulfur cluster binding domain
PF00206	4848	Lyase
PF00163	4834.75	Ribosomal protein S4/S9 N-terminal domain
PF05199	4817.35	GMC oxidoreductase
PF02142	4811.73	MGS-like domain
PF07726	4806.32	ATPase family associated with various cellular activities (AAA)
PF06808	4795.52	DctM-like transporters
PF07587	4791.57	Protein of unknown function (DUF1553)
PF07978	4788.2	NIPSNAP
PF00034	4787.68	Cytochrome c
PF07244	4779.95	Surface antigen variable number repeat
PF00809	4760.82	Pterin binding enzyme
PF01406	4724.07	tRNA synthetases class I (C) catalytic domain
PF01063	4701.18	Aminotransferase class IV
PF00313	4695.9	'Cold-shock' DNA-binding domain
PF01850	4678.57	PIN domain
PF00732	4651.2	GMC oxidoreductase
PF02954	4649.73	Bacterial regulatory protein, Fis family
PF07583	4635.12	Protein of unknown function (DUF1549)
PF00145	4631.88	C-5 cytosine-specific DNA methylase
PF14520	4617.55	Helix-hairpin-helix domain
PF00899	4612.7	ThiF family
PF00317	4600.98	Ribonucleotide reductase, all-alpha domain
PF13282	4599.95	Domain of unknown function (DUF4070)
PF00709	4587.98	Adenylosuccinate synthetase
PF01512	4587.57	Respiratory-chain NADH dehydrogenase 51 Kd subunit
PF07728	4585.5	AAA domain (dynein-related subfamily)
PF01343	4575.25	Peptidase family S49
PF00252	4575	Ribosomal protein L16p/L10e
PF01000	4567.27	RNA polymerase Rpb3/RpoA insert domain
PF00240	4552.73	Ubiquitin family
PF01188	4529	Mandelate racemase / muconate lactonizing enzyme, C-terminal domain
PF01844	4521.85	HNH endonuclease
PF01450	4506.15	Acetohydroxy acid isomeroreductase, catalytic domain
PF10589	4454.1	NADH-ubiquinone oxidoreductase-F iron-sulfur binding region
PF03328	4422.77	HpcH/HpaI aldolase/citrate lyase family
PF05237	4419.77	MoeZ/MoeB domain
PF10531	4413.27	SLBB domain
PF02272	4397.98	DHHA1 domain
PF05221	4395.1	S-adenosyl-L-homocysteine hydrolase
PF02607	4395	B12 binding domain
PF07497	4394.48	Rho termination factor, RNA-binding domain
PF01411	4342.18	tRNA synthetases class II (A)
PF07991	4338.73	Acetohydroxy acid isomeroreductase, catalytic domain
PF00572	4326.93	Ribosomal protein L13
PF01266	4325.27	FAD dependent oxidoreductase
PF00579	4316	tRNA synthetases class I (W and Y)
PF13361	4315.65	UvrD-like helicase C-terminal domain
PF00670	4304.38	S-adenosyl-L-homocysteine hydrolase, NAD binding domain
PF00676	4296.15	Dehydrogenase E1 component
PF01571	4291.07	Aminomethyltransferase folate-binding domain
PF12161	4288.73	HsdM N-terminal domain
PF00580	4279.62	UvrD/REP helicase N-terminal domain
PF03446	4242.25	NAD binding domain of 6-phosphogluconate dehydrogenase
PF08471	4220.35	Class II vitamin B12-dependent ribonucleotide reductase
PF07498	4174.73	Rho termination factor, N-terminal domain
PF01966	4154.85	HD domain
PF03781	4153.07	Sulfatase-modifying factor enzyme 1
PF02445	4147.3	Quinolinate synthetase A protein
PF02800	4135.77	Glyceraldehyde 3-phosphate dehydrogenase, C-terminal domain
PF01059	4116.62	NADH-ubiquinone oxidoreductase chain 4, amino terminus
PF08669	4111.65	Glycine cleavage T-protein C-terminal barrel domain
PF00483	4091.18	Nucleotidyl transferase
PF02028	4079.3	BCCT family transporter
PF00821	4078.53	Phosphoenolpyruvate carboxykinase
PF08242	4058.7	Methyltransferase domain
PF01176	4050.5	Translation initiation factor 1A / IF-1
PF03235	4043.8	Protein of unknown function DUF262
PF00873	4043.35	AcrB/AcrD/AcrF family
PF00044	4023.9	Glyceraldehyde 3-phosphate dehydrogenase, NAD binding domain
PF00589	4009.43	Phage integrase family
PF13620	4008.43	Carboxypeptidase regulatory-like domain
PF13603	4001.75	Leucyl-tRNA synthetase, Domain 2
PF08245	3994.55	Mur ligase middle domain
PF00717	3984.03	Peptidase S24-like
PF00512	3972.18	His Kinase A (phospho-acceptor) domain
PF03118	3929.75	Bacterial RNA polymerase, alpha chain C terminal domain
PF00238	3917.82	Ribosomal protein L14p/L23e
PF02355	3905.07	Protein export membrane protein
PF00416	3890.15	Ribosomal protein S13/S18
PF02978	3870.72	Signal peptide binding domain
PF02811	3848.15	PHP domain
PF02787	3834.9	Carbamoyl-phosphate synthetase large chain, oligomerisation domain
PF01938	3811.1	TRAM domain
PF00919	3793.95	Uncharacterized protein family UPF0004
PF01381	3770.88	Helix-turn-helix
PF06283	3740.95	Trehalose utilisation
PF00338	3717.12	Ribosomal protein S10p/S20e
PF10458	3691.7	Valyl tRNA synthetase tRNA binding arm
PF00343	3689.8	Carbohydrate phosphorylase
PF00487	3688.68	Fatty acid desaturase
PF06418	3672.8	CTP synthase N-terminus
PF01016	3670.35	Ribosomal L27 protein
PF13522	3668.78	Glutamine amidotransferase domain
PF02562	3665.68	PhoH-like protein
PF01883	3664.62	Domain of unknown function DUF59
PF02597	3655.97	ThiS family
PF02875	3652.3	Mur ligase family, glutamate ligase domain
PF14691	3649.8	Dihydroprymidine dehydrogenase domain II, 4Fe-4S cluster
PF00312	3642.97	Ribosomal protein S15
PF13328	3626.47	HD domain
PF07517	3616.8	SecA DEAD-like domain
PF01654	3605.32	Bacterial Cytochrome Ubiquinol Oxidase
PF00203	3600.88	Ribosomal protein S19
PF04069	3593.9	Substrate binding domain of ABC-type glycine betaine transport system
PF00793	3566.72	DAHP synthetase I family
PF04313	3545.95	Type I restriction enzyme R protein N terminus (HSDR_N)
PF00174	3543.7	Oxidoreductase molybdopterin binding domain
PF03136	3543.47	Pup-ligase protein
PF12704	3533.57	MacB-like periplasmic core domain
PF07994	3525.88	Myo-inositol-1-phosphate synthase
PF01043	3521.82	SecA preprotein cross-linking domain
PF00925	3518.8	GTP cyclohydrolase II
PF00410	3515.7	Ribosomal protein S8
PF02773	3513.88	S-adenosylmethionine synthetase, C-terminal domain
PF00462	3508.62	Glutaredoxin
PF00411	3502.6	Ribosomal protein S11
PF00472	3498.25	RF-1 domain
PF13662	3494.28	Toprim domain
PF09479	3488.97	Listeria-Bacteroides repeat domain (List_Bact_rpt)
PF00464	3483.12	Serine hydroxymethyltransferase
PF00376	3452.55	MerR family regulatory protein
PF02772	3440.8	S-adenosylmethionine synthetase, central domain
PF01547	3438.9	Bacterial extracellular solute-binding protein
PF09084	3437.8	NMT1/THI5 like
PF00488	3415.97	MutS domain V
PF03462	3412.32	PCRF domain
PF00069	3407.65	Protein kinase domain
PF01557	3405.88	Fumarylacetoacetate (FAA) hydrolase family
PF00701	3400.38	Dihydrodipicolinate synthetase family
PF00453	3400.05	Ribosomal protein L20
PF00160	3394.45	Cyclophilin type peptidyl-prolyl cis-trans isomerase/CLD
PF00438	3392.47	S-adenosylmethionine synthetase, N-terminal domain
PF00986	3392.32	DNA gyrase B subunit, carboxyl terminus
PF08369	3390.43	Proto-chlorophyllide reductase 57 kD subunit
PF02785	3389.95	Biotin carboxylase C-terminal domain
PF07635	3389.12	Planctomycete cytochrome C
PF01658	3386.95	Myo-inositol-1-phosphate synthase
PF07883	3383.6	Cupin domain
PF00926	3360.55	3,4-dihydroxy-2-butanone 4-phosphate synthase
PF01618	3359.25	MotA/TolQ/ExbB proton channel family
PF00298	3348.38	Ribosomal protein L11, RNA binding domain
PF02540	3346.9	NAD synthase
PF02357	3341.22	Transcription termination factor nusG
PF12679	3338.35	ABC-2 family transporter protein
PF02574	3333.32	Homocysteine S-methyltransferase
PF00154	3319.65	recA bacterial DNA recombination protein
PF03950	3318.85	tRNA synthetases class I (E and Q), anti-codon binding domain
PF03946	3318.15	Ribosomal protein L11, N-terminal domain
PF13546	3269.45	DDE superfamily endonuclease
PF02866	3261.9	lactate/malate dehydrogenase, alpha/beta C-terminal domain
PF08238	3261.47	Sel1 repeat
PF10588	3239.35	NADH-ubiquinone oxidoreductase-G iron-sulfur binding region
PF07516	3234.75	SecA Wing and Scaffold domain
PF01522	3218.97	Polysaccharide deacetylase
PF00294	3206.35	pfkB family carbohydrate kinase
PF00149	3206.15	Calcineurin-like phosphoesterase
PF07549	3196.47	SecD/SecF GG Motif
PF05694	3196.05	56kDa selenium binding protein (SBP56)
PF00380	3184.75	Ribosomal protein S9/S16
PF04607	3177.47	Region found in RelA / SpoT proteins
PF02463	3173.95	RecF/RecN/SMC N terminal domain
PF02810	3164.05	SEC-C motif
PF00056	3162	lactate/malate dehydrogenase, NAD binding domain
PF13186	3123.47	Iron-sulfur cluster-binding domain
PF02852	3112.45	Pyridine nucleotide-disulphide oxidoreductase, dimerisation domain
PF13292	3112.12	1-deoxy-D-xylulose-5-phosphate synthase
PF02965	3097.25	Vitamin B12 dependent methionine synthase, activation domain
PF00534	3086.05	Glycosyl transferases group 1
PF07969	3083.38	Amidohydrolase family
PF06421	3079.2	GTP-binding protein LepA C-terminus
PF00627	3060.18	UBA/TS-N domain
PF01726	3055.4	LexA DNA binding domain
PF08529	3033.45	NusA N-terminal domain
PF13184	3006.1	NusA-like KH domain
PF13291	3000.18	ACT domain
PF02817	2994.93	e3 binding domain
PF01507	2984.05	Phosphoadenosine phosphosulfate reductase family
PF03477	2976.03	ATP cone domain
PF04255	2960.28	Protein of unknown function (DUF433)
PF01245	2957.78	Ribosomal protein L19
PF00122	2946.65	E1-E2 ATPase
PF07733	2946.62	Bacterial DNA polymerase III alpha subunit
PF00067	2935.78	Cytochrome P450
PF13588	2935.35	Type I restriction enzyme R protein N terminus (HSDR_N)
PF04174	2933.18	A circularly permuted ATPgrasp
PF08541	2930.1	3-Oxoacyl-[acyl-carrier-protein (ACP)] synthase III C terminal
PF01588	2929.55	Putative tRNA binding domain
PF07908	2926.68	D-aminoacylase, C-terminal region
PF13365	2919.8	Trypsin-like peptidase domain
PF13551	2907.47	Winged helix-turn helix
PF01274	2901.97	Malate synthase
PF04471	2886.43	Restriction endonuclease
PF00848	2885.85	Ring hydroxylating alpha subunit (catalytic domain)
PF10609	2885.55	ParA/MinD ATPase like
PF04199	2877.72	Putative cyclase
PF01019	2874.65	Gamma-glutamyltranspeptidase
PF00091	2859.4	Tubulin/FtsZ family, GTPase domain
PF03447	2858.1	Homoserine dehydrogenase, NAD binding domain
PF09190	2847.1	DALR domain
PF02403	2836.8	Seryl-tRNA synthetase N-terminal domain
PF00436	2827.25	Single-strand binding protein family
PF02878	2822.4	Phosphoglucomutase/phosphomannomutase, alpha/beta/alpha domain I
PF12681	2813.62	Glyoxalase-like domain
PF02938	2811.12	GAD domain
PF14579	2803.28	Helix-hairpin-helix motif
PF13534	2799.3	4Fe-4S dicluster domain
PF02880	2796.4	Phosphoglucomutase/phosphomannomutase, alpha/beta/alpha domain III
PF08545	2789.18	3-Oxoacyl-[acyl-carrier-protein (ACP)] synthase III
PF14833	2783.95	NAD-binding of NADP-dependent 3-hydroxyisobutyrate dehydrogenase
PF12798	2766.22	4Fe-4S binding domain
PF01546	2756.5	Peptidase family M20/M25/M40
PF07687	2745.5	Peptidase dimerisation domain
PF00113	2744.9	Enolase, C-terminal TIM barrel domain
PF00329	2743.35	Respiratory-chain NADH dehydrogenase, 30 Kd subunit
PF01680	2728.28	SOR/SNZ family
PF00166	2723.53	Chaperonin 10 Kd subunit
PF05193	2720	Peptidase M16 inactive domain
PF00675	2710.8	Insulinase (Peptidase family M16)
PF02661	2697.95	Fic/DOC family
PF00288	2685.9	GHMP kinases N terminal domain
PF02629	2665.43	CoA binding domain
PF01225	2661.7	Mur ligase family, catalytic domain
PF13407	2656.9	Periplasmic binding protein domain
PF00403	2645.65	Heavy-metal-associated domain
PF01227	2630.57	GTP cyclohydrolase I
PF01134	2626.7	Glucose inhibited division protein A
PF12399	2623.12	Branched-chain amino acid ATP-binding cassette transporter
PF13085	2621.62	2Fe-2S iron-sulfur cluster binding domain
PF03737	2607.15	Demethylmenaquinone methyltransferase
PF00742	2599.45	Homoserine dehydrogenase
PF00127	2589.18	Copper binding proteins, plastocyanin/azurin family
PF01642	2583	Methylmalonyl-CoA mutase
PF05973	2581.5	Phage derived protein Gp49-like (DUF891)
PF11897	2579.05	Protein of unknown function (DUF3417)
PF06463	2574.03	Molybdenum Cofactor Synthesis C
PF13749	2564.3	ATP-dependent DNA helicase recG C-terminal
PF00834	2563.8	Ribulose-phosphate 3 epimerase family
PF13589	2543.88	Histidine kinase-, DNA gyrase B-, and HSP90-like ATPase
PF07582	2540.07	AP endonuclease family 2 C terminus
PF07927	2523.9	YcfA-like protein
PF01918	2516.47	Alba
PF00730	2514.05	HhH-GPD superfamily base excision DNA repair protein
PF00465	2512.28	Iron-containing alcohol dehydrogenase
PF00958	2501.95	GMP synthase C terminal domain
PF02538	2501.1	Hydantoinase B/oxoprolinase
PF07944	2497.43	Putative glycosyl hydrolase of unknown function (DUF1680)
PF12072	2486.82	Domain of unknown function (DUF3552)
PF00198	2481.15	2-oxoacid dehydrogenases acyltransferase (catalytic domain)
PF00582	2468.8	Universal stress protein family
PF02585	2461.93	GlcNAc-PI de-N-acetylase
PF00208	2456.53	Glutamate/Leucine/Phenylalanine/Valine dehydrogenase
PF11794	2442.5	4-hydroxyphenylacetate 3-hydroxylase N terminal
PF12344	2437.82	Ultra-violet resistance protein B
PF05378	2431.45	Hydantoinase/oxoprolinase N-terminal region
PF13541	2428.25	Subunit ChlI of Mg-chelatase
PF01968	2419.68	Hydantoinase/oxoprolinase
PF00731	2418.75	AIR carboxylase
PF00226	2412.93	DnaJ domain
PF00275	2412.88	EPSP synthase (3-phosphoshikimate 1-carboxyvinyltransferase)
PF03952	2412.62	Enolase, N-terminal domain
PF01964	2402.53	ThiC family
PF01106	2399.78	NifU-like domain
PF00805	2397.72	Pentapeptide repeats (8 copies)
PF02812	2396.88	Glu/Leu/Phe/Val dehydrogenase, dimerisation domain
PF02086	2372.62	D12 class N6 adenine-specific DNA methyltransferase
PF02493	2371.03	MORN repeat
PF03719	2369.78	Ribosomal protein S5, C-terminal domain
PF13793	2365.7	N-terminal domain of ribose phosphate pyrophosphokinase
PF07719	2365.18	Tetratricopeptide repeat
PF07510	2360.1	Protein of unknown function (DUF1524)
PF00333	2358.28	Ribosomal protein S5, N-terminal domain
PF14572	2353.53	Phosphoribosyl synthetase-associated domain
PF00861	2330.22	Ribosomal L18p/L5e family
PF13646	2326.57	HEAT repeats
PF13368	2324.5	Topoisomerase C-terminal repeat
PF00293	2319.22	NUDIX domain
PF01795	2306.15	MraW methylase family
PF13465	2301.85	Zinc-finger double domain
PF12327	2296.5	FtsZ family, C-terminal domain
PF01977	2296.2	3-octaprenyl-4-hydroxybenzoate carboxy-lyase
PF01678	2295.38	Diaminopimelate epimerase
PF13840	2294.62	ACT domain
PF01041	2288	DegT/DnrJ/EryC1/StrS aminotransferase family
PF07690	2282.07	Major Facilitator Superfamily
PF01583	2275.35	Adenylylsulphate kinase
PF08442	2275.1	ATP-grasp domain
PF00936	2274.75	BMC domain
PF04326	2273.22	Divergent AAA domain
PF00515	2270.38	Tetratricopeptide repeat
PF05345	2260.2	Putative Ig domain
PF13932	2242.18	GidA associated domain 3
PF01053	2233.4	Cys/Met metabolism PLP-dependent enzyme
PF02401	2230.6	LytB protein
PF03069	2229.9	Acetamidase/Formamidase family
PF13614	2228.7	AAA domain
PF03176	2224	MMPL family
PF00210	2222.12	Ferritin-like domain
PF03241	2219.88	4-hydroxyphenylacetate 3-hydroxylase C terminal
PF03979	2216.45	Sigma-70 factor, region 1.1
PF00490	2216.12	Delta-aminolevulinic acid dehydratase
PF07714	2215.2	Protein tyrosine kinase
PF13411	2214.05	MerR HTH family regulatory protein
PF08388	2199.85	Group II intron, maturase-specific domain
PF01196	2183.78	Ribosomal protein L17
PF02359	2175.62	Cell division protein 48 (CDC48), N-terminal domain
PF09055	2171.72	Nickel-containing superoxide dismutase
PF01979	2168.28	Amidohydrolase family
PF00175	2138.82	Oxidoreductase NAD-binding domain
PF00370	2137.82	FGGY family of carbohydrate kinases, N-terminal domain
PF04551	2126	GcpE protein
PF13847	2118.9	Methyltransferase domain
PF01380	2115.8	SIS domain
PF06634	2114.28	Protein of unknown function (DUF1156)
PF12127	2112.9	SigmaW regulon antibacterial
PF00334	2108.35	Nucleoside diphosphate kinase
PF04493	2100.55	Endonuclease V
PF03976	2087.53	Polyphosphate kinase 2 (PPK2)
PF00988	2068.25	Carbamoyl-phosphate synthase small chain, CPSase domain
PF01259	2068.25	SAICAR synthetase
PF03572	2065.72	Peptidase family S41
PF01551	2065.68	Peptidase family M23
PF01556	2060.47	DnaJ C terminal domain
PF00702	2052.57	haloacid dehalogenase-like hydrolase
PF08011	2051.85	Protein of unknown function (DUF1703)
PF13147	2050.07	Amidohydrolase
PF00185	2047.92	Aspartate/ornithine carbamoyltransferase, Asp/Orn binding domain
PF01409	2047.58	tRNA synthetases class II core domain (F)
PF01746	2047.1	tRNA (Guanine-1)-methyltransferase
PF05578	2045.5	Pestivirus NS3 polyprotein peptidase S31
PF01541	2044.72	GIY-YIG catalytic domain
PF00795	2043.2	Carbon-nitrogen hydrolase
PF05787	2042.7	Bacterial protein of unknown function (DUF839)
PF03054	2042.28	tRNA methyl transferase
PF01168	2032.78	Alanine racemase, N-terminal domain
PF04015	2026.1	Domain of unknown function (DUF362)
PF02452	2025.2	PemK-like protein
PF08544	2023.1	GHMP kinases C terminal
PF01071	2020.65	Phosphoribosylglycinamide synthetase, ATP-grasp (A) domain
PF02782	2020.08	FGGY family of carbohydrate kinases, C-terminal domain
PF01257	2011.42	Thioredoxin-like [2Fe-2S] ferredoxin
PF00121	2009.8	Triosephosphate isomerase
PF00725	2007.83	3-hydroxyacyl-CoA dehydrogenase, C-terminal domain
PF04389	2007.7	Peptidase family M28
PF00366	2001.05	Ribosomal protein S17
PF01048	1999.97	Phosphorylase superfamily
PF02934	1993.4	GatB/GatE catalytic domain
PF05192	1985.6	MutS domain III
PF00573	1985.45	Ribosomal protein L4/L1 family
PF13380	1984.75	CoA binding domain
PF02843	1982.95	Phosphoribosylglycinamide synthetase, C domain
PF01008	1977.83	Initiation factor 2 subunit family
PF02933	1976.72	Cell division protein 48 (CDC48), domain 2
PF00764	1972.12	Arginosuccinate synthase
PF02844	1971.2	Phosphoribosylglycinamide synthetase, N domain
PF01040	1962.28	UbiA prenyltransferase family
PF07521	1961.9	RNA-metabolising metallo-beta-lactamase
PF02729	1961.4	Aspartate/ornithine carbamoyltransferase, carbamoyl-P binding domain
PF00326	1960.03	Prolyl oligopeptidase family
PF00420	1959.42	NADH-ubiquinone/plastoquinone oxidoreductase chain 4L
PF01668	1944.95	SmpB protein
PF00970	1942.7	Oxidoreductase FAD-binding domain
PF09820	1932.38	Predicted AAA-ATPase
PF01592	1922.4	NifU-like N terminal domain
PF03916	1922.15	Polysulphide reductase, NrfD
PF13343	1919.2	Bacterial extracellular solute-binding protein
PF01197	1917.97	Ribosomal protein L31
PF03190	1905.08	Protein of unknown function, DUF255
PF01476	1903.1	LysM domain
PF05746	1902.22	DALR anticodon binding domain
PF10397	1901.95	Adenylosuccinate lyase C-terminus
PF08327	1898.35	Activator of Hsp90 ATPase homolog 1-like protein
PF00352	1896.83	Transcription factor TFIID (or TATA-binding protein, TBP)
PF00253	1896.6	Ribosomal protein S14p/S29e
PF00162	1894.78	Phosphoglycerate kinase
PF13426	1891.12	PAS domain
PF08241	1888.25	Methyltransferase domain
PF02637	1886.28	GatB domain
PF02494	1878.1	HYR domain
PF12544	1876.38	Lysine-2,3-aminomutase
PF00828	1876	Ribosomal protein L18e/L15
PF13537	1874.83	Glutamine amidotransferase domain
PF02368	1873.28	Bacterial Ig-like domain (group 2)
PF01676	1870.25	Metalloenzyme superfamily
PF13173	1870.12	AAA domain
PF13635	1870.05	Domain of unknown function (DUF4143)
PF06130	1863.78	Propanediol utilisation protein PduL
PF13177	1863.67	DNA polymerase III, delta subunit
PF01738	1858.75	Dienelactone hydrolase family
PF01467	1857.47	Cytidylyltransferase
PF13419	1857	Haloacid dehalogenase-like hydrolase
PF11999	1855.97	Protein of unknown function (DUF3494)
PF00144	1841.45	Beta-lactamase
PF00502	1840.17	Phycobilisome protein
PF12367	1839.7	Pyruvate ferredoxin oxidoreductase beta subunit C terminal
PF00471	1826.78	Ribosomal protein L33
PF13091	1825.47	PLD-like domain
PF00886	1816.8	Ribosomal protein S16
PF01765	1812.53	Ribosome recycling factor
PF13432	1807.92	Tetratricopeptide repeat
PF03971	1807.3	Monomeric isocitrate dehydrogenase
PF00491	1805.92	Arginase family
PF01578	1804.75	Cytochrome C assembly protein
PF00684	1801.3	DnaJ central domain
PF00437	1801.05	Type II/IV secretion system protein
PF13191	1791.28	AAA ATPase domain
PF03699	1790.53	Uncharacterised protein family (UPF0182)
PF01264	1786.83	Chorismate synthase
PF01010	1785.53	NADH-Ubiquinone oxidoreductase (complex I) subunit C-terminus
PF00994	1780.97	Probable molybdopterin binding domain
PF00590	1773.65	Tetrapyrrole (Corrin/Porphyrin) Methylases
PF03404	1768.12	Mo-co oxidoreductase dimerisation domain
PF10415	1768.08	Fumarase C C-terminus
PF01909	1767.47	Nucleotidyltransferase domain
PF12826	1766.15	Helix-hairpin-helix motif
PF03167	1760.47	Uracil DNA glycosylase superfamily
PF02559	1758.3	CarD-like/TRCF domain
PF02577	1753.67	Bifunctional nuclease
PF02441	1753.33	Flavoprotein
PF01242	1750.38	6-pyruvoyl tetrahydropterin synthase
PF12762	1728.65	ISXO2-like transposase domain
PF14528	1726.42	LAGLIDADG-like domain
PF03401	1719.83	Tripartite tricarboxylate transporter family receptor
PF00308	1706.65	Bacterial dnaA protein
PF08406	1703.78	CbbQ/NirQ/NorQ C-terminal
PF00883	1701.42	Cytosol aminopeptidase family, catalytic domain
PF00348	1700.65	Polyprenyl synthetase
PF03796	1699.42	DnaB-like helicase C terminal domain
PF00691	1697.6	OmpA family
PF09861	1697.05	Domain of unknown function (DUF2088)
PF02608	1687.2	Basic membrane protein
PF13340	1683.38	Putative transposase of IS4/5 family (DUF4096)
PF06455	1681.58	NADH dehydrogenase subunit 5 C-terminus
PF02670	1680.8	1-deoxy-D-xylulose 5-phosphate reductoisomerase
PF01348	1677.75	Type II intron maturase
PF02225	1676.05	PA domain
PF13205	1671.58	Bacterial Ig-like domain
PF09459	1664.58	Ethylbenzene dehydrogenase
PF02481	1663.5	DNA recombination-mediator protein A
PF05190	1660.97	MutS family domain IV
PF00750	1652.72	tRNA synthetases class I (R)
PF12804	1645.55	MobA-like NTP transferase domain
PF01632	1638.95	Ribosomal protein L35
PF01423	1638.75	LSM domain
PF01078	1627.28	Magnesium chelatase, subunit ChlI
PF08299	1617.55	Bacterial dnaA protein helix-turn-helix
PF13288	1615.97	DXP reductoisomerase C-terminal domain
PF08436	1614.88	1-deoxy-D-xylulose 5-phosphate reductoisomerase C-terminal
PF01165	1614.78	Ribosomal protein S21
PF13738	1592.88	Pyridine nucleotide-disulphide oxidoreductase
PF01206	1590.45	Sulfurtransferase TusA
PF13249	1589	Prenyltransferase-like
PF01255	1588.05	Putative undecaprenyl diphosphate synthase
PF01882	1587.8	Protein of unknown function DUF58
PF07586	1584.62	Protein of unknown function (DUF1552)
PF13088	1582.12	BNR repeat-like domain
PF00486	1578.4	Transcriptional regulatory protein, C terminal
PF01132	1577.7	Elongation factor P (EF-P) OB domain
PF09285	1577.7	Elongation factor P, C-terminal
PF01624	1577.25	MutS domain I
PF09180	1574.72	Prolyl-tRNA synthetase, C-terminal
PF02912	1572.4	Aminoacyl tRNA synthetase class II, N-terminal domain
PF08207	1570.85	Elongation factor P (EF-P) KOW-like domain
PF13607	1569.5	Succinyl-CoA ligase like flavodoxin domain
PF08275	1569.28	DNA primase catalytic core, N-terminal domain
PF01641	1568.33	SelR domain
PF00393	1566.53	6-phosphogluconate dehydrogenase, C-terminal domain
PF01872	1565.72	RibD C-terminal domain
PF01488	1565.25	Shikimate / quinate 5-dehydrogenase
PF00905	1562.45	Penicillin binding protein transpeptidase domain
PF00772	1560.22	DnaB-like helicase N terminal domain
PF01807	1557.22	CHC2 zinc finger
PF10369	1555.97	Small subunit of acetolactate synthase
PF13424	1555	Tetratricopeptide repeat
PF01709	1553.83	Transcriptional regulator
PF07859	1552.95	alpha/beta hydrolase fold
PF01841	1547.67	Transglutaminase-like superfamily
PF03461	1546.8	TRCF domain
PF02514	1545.47	CobN/Magnesium Chelatase
PF02739	1544.6	5'-3' exonuclease, N-terminal resolvase-like domain
PF10262	1544.2	Rdx family
PF05188	1541.92	MutS domain II
PF02730	1539.83	Aldehyde ferredoxin oxidoreductase, N-terminal domain
PF01367	1538.75	5'-3' exonuclease, C-terminal SAM fold
PF00499	1538.6	NADH-ubiquinone/plastoquinone oxidoreductase chain 6
PF06470	1538.45	SMC proteins Flexible Hinge Domain
PF01314	1537.35	Aldehyde ferredoxin oxidoreductase, domains 2 & 3
PF13549	1536.12	ATP-grasp domain
PF13237	1531.38	4Fe-4S dicluster domain
PF03485	1519.75	Arginyl tRNA synthetase N terminal domain
PF01653	1516.75	NAD-dependent DNA ligase adenylation domain
PF01139	1515.92	tRNA-splicing ligase RtcB
PF02668	1515.67	Taurine catabolism dioxygenase TauD, TfdA family
PF05550	1511.55	Pestivirus Npro endopeptidase C53
PF05534	1510.2	HicB family
PF00476	1506.47	DNA polymerase family A
PF02397	1500.03	Bacterial sugar transferase
PF12848	1498.8	ABC transporter
PF00815	1496.38	Histidinol dehydrogenase
PF06415	1494.53	BPG-independent PGAM N-terminus (iPGM_N)
PF00561	1490.97	alpha/beta hydrolase fold
PF00672	1487.6	HAMP domain
PF05496	1487.47	Holliday junction DNA helicase ruvB N-terminus
PF13676	1484.7	TIR domain
PF00689	1483.83	Cation transporting ATPase, C-terminus
PF01740	1478.45	STAS domain
PF13489	1478.33	Methyltransferase domain
PF13594	1474.17	Amidohydrolase
PF00814	1467.7	Glycoprotease family
PF08534	1467.65	Redoxin
PF01717	1464.28	Cobalamin-independent synthase, Catalytic domain
PF01327	1459.35	Polypeptide deformylase
PF13302	1453.78	Acetyltransferase (GNAT) domain
PF13481	1453.78	AAA domain
PF00137	1452.28	ATP synthase subunit C
PF13519	1451.7	von Willebrand factor type A domain
PF01182	1442.1	Glucosamine-6-phosphate isomerases/6-phosphogluconolactonase
PF07593	1440.38	ASPIC and UnbV
PF00953	1437.92	Glycosyl transferase family 4
PF00124	1437.47	Photosynthetic reaction centre protein
PF03331	1433.05	UDP-3-O-acyl N-acetylglycosamine deacetylase
PF03483	1430.3	B3/4 domain
PF10150	1429.78	Ribonuclease E/G family
PF01037	1428.62	AsnC family
PF13727	1427.2	CoA-binding domain
PF03484	1425.9	tRNA synthetase B5 domain
PF13710	1425.53	ACT domain
PF06723	1424.9	MreB/Mbl protein
PF03841	1422.55	L-seryl-tRNA selenium transferase
PF02737	1420.7	3-hydroxyacyl-CoA dehydrogenase, NAD binding domain
PF00829	1419.45	Ribosomal prokaryotic L21 protein
PF01933	1419.03	Uncharacterised protein family UPF0052
PF00977	1417.7	Histidine biosynthesis protein
PF00475	1416.92	Imidazoleglycerol-phosphate dehydratase
PF03147	1414.55	Ferredoxin-fold anticodon binding domain
PF07044	1412.7	Protein of unknown function (DUF1329)
PF01747	1405.65	ATP-sulfurylase
PF04820	1397.7	Tryptophan halogenase
PF00231	1397.62	ATP synthase
PF14450	1394.85	Cell division protein FtsA
PF00551	1394.2	Formyl transferase
PF02163	1392.35	Peptidase family M50
PF14306	1390.4	PUA-like domain
PF07228	1389	Stage II sporulation protein E (SpoIIE)
PF00930	1386.78	Dipeptidyl peptidase IV (DPP IV) N-terminal region
PF00984	1385.65	UDP-glucose/GDP-mannose dehydrogenase family, central domain
PF03720	1385.5	UDP-glucose/GDP-mannose dehydrogenase family, UDP binding domain
PF13450	1383.9	NAD(P)-binding Rossmann-like domain
PF05690	1380.6	Thiazole biosynthesis protein ThiG
PF02261	1380.47	Aspartate decarboxylase
PF13667	1379.2	ThiC-associated domain
PF01936	1374.42	NYN domain
PF03721	1365.7	UDP-glucose/GDP-mannose dehydrogenase family, NAD binding domain
PF13476	1364.83	AAA domain
PF00677	1360.12	Lumazine binding domain
PF00830	1359.3	Ribosomal L28 family
PF13451	1358.33	Probable zinc-binding domain
PF05063	1353	MT-A70
PF00872	1352.85	Transposase, Mutator family
PF01791	1352.58	DeoC/LacD family aldolase
PF13020	1342.58	Domain of unknown function (DUF3883)
PF02132	1339.25	RecR protein
PF02091	1338.95	Glycyl-tRNA synthetase alpha subunit
PF02547	1338.15	Queuosine biosynthesis protein
PF01416	1322.72	tRNA pseudouridine synthase
PF08379	1320.95	Bacterial transglutaminase-like N-terminal region
PF00860	1315.53	Permease family
PF10417	1313.97	C-terminal domain of 1-Cys peroxiredoxin
PF01027	1313.35	Inhibitor of apoptosis-promoting Bax1
PF08423	1312.22	Rad51
PF00375	1310.7	Sodium:dicarboxylate symporter family
PF13516	1310.4	Leucine Rich repeat
PF03471	1308.7	Transporter associated domain
PF03070	1306.58	TENA/THI-4/PQQC family
PF03120	1303.72	NAD-dependent DNA ligase OB-fold domain
PF13240	1301.6	zinc-ribbon domain
PF01797	1299.03	Transposase IS200 like
PF09370	1298.2	TIM-barrel signal transduction protein
PF01597	1297.42	Glycine cleavage H-protein
PF00533	1295.42	BRCA1 C Terminus (BRCT) domain
PF00560	1295.28	Leucine Rich Repeat
PF01281	1291.97	Ribosomal protein L9, N-terminal domain
PF00276	1291.65	Ribosomal protein L23
PF01625	1291.3	Peptide methionine sulfoxide reductase
PF03948	1288.25	Ribosomal protein L9, C-terminal domain
PF01012	1282.55	Electron transfer flavoprotein domain
PF01243	1278.25	Pyridoxamine 5'-phosphate oxidase
PF13784	1273.33	Fic/DOC family N-terminal
PF03819	1268.03	MazG nucleotide pyrophosphohydrolase domain
PF01590	1267.3	GAF domain
PF08448	1266.4	PAS fold
PF05598	1264.7	Transposase domain (DUF772)
PF14516	1259.47	AAA-like domain
PF12169	1255.92	DNA polymerase III subunits gamma and tau domain III
PF00692	1253.78	dUTPase
PF02554	1253.7	Carbon starvation protein CstA
PF13435	1245.15	Cytochrome c554 and c-prime
PF02472	1239.55	Biopolymer transport protein ExbD/TolR
PF13722	1238.62	C-terminal domain on CstA (DUF4161)
PF00017	1225.83	SH2 domain
PF01180	1225.3	Dihydroorotate dehydrogenase
PF06181	1224.55	Protein of unknown function (DUF989)
PF01702	1221.78	Queuine tRNA-ribosyltransferase
PF00800	1221.15	Prephenate dehydratase
PF03193	1217.45	Protein of unknown function, DUF258
PF01612	1215.22	3'-5' exonuclease
PF01729	1212.6	Quinolinate phosphoribosyl transferase, C-terminal domain
PF13507	1211.35	CobB/CobQ-like glutamine amidotransferase domain
PF11867	1209.8	Domain of unknown function (DUF3387)
PF01144	1208.42	Coenzyme A transferase
PF13359	1205.1	DDE superfamily endonuclease
PF12760	1204.33	Transposase zinc-ribbon domain
PF05015	1200.78	Plasmid maintenance system killer protein
PF13499	1198.05	EF-hand domain pair
PF13393	1196.05	Histidyl-tRNA synthetase
PF05168	1195.6	HEPN domain
PF08459	1195.45	UvrC Helix-hairpin-helix N-terminal
PF11638	1190	DnaA N-terminal domain
PF14698	1182.75	Argininosuccinate lyase C-terminal
PF00223	1182.7	Photosystem I psaA/psaB protein
PF03459	1179.8	TOBE domain
PF01595	1177.92	Domain of unknown function DUF21
PF02436	1175.8	Conserved carboxylase domain
PF01051	1174.75	Initiator Replication protein
PF08364	1171.55	Bacterial translation initiation factor IF-2 associated region
PF05157	1169.08	Type II secretion system (T2SS), protein E, N-terminal domain
PF01066	1167.75	CDP-alcohol phosphatidyltransferase
PF05491	1164.1	Holliday junction DNA helicase ruvB C-terminus
PF03793	1160.28	PASTA domain
PF01808	1159.83	AICARFT/IMPCHase bienzyme
PF13580	1155.78	SIS domain
PF01084	1152.47	Ribosomal protein S18
PF00931	1151.42	NB-ARC domain
PF03119	1150.67	NAD-dependent DNA ligase C4 zinc finger domain
PF01103	1146.15	Surface antigen
PF00406	1145.08	Adenylate kinase
PF02749	1141.97	Quinolinate phosphoribosyl transferase, N-terminal domain
PF04290	1141.45	Tripartite ATP-independent periplasmic transporters, DctQ component
PF12797	1139.08	4Fe-4S binding domain
PF02879	1135.88	Phosphoglucomutase/phosphomannomutase, alpha/beta/alpha domain II
PF12849	1128.08	PBP superfamily domain
PF00183	1126.67	Hsp90 protein
PF00885	1121.25	6,7-dimethyl-8-ribityllumazine synthase
PF00690	1120.12	Cation transporter/ATPase, N-terminus
PF14239	1112.9	RRXRR protein
PF00485	1111.45	Phosphoribulokinase / Uridine kinase family
PF13174	1107.75	Tetratricopeptide repeat
PF14588	1106.17	YjgF/chorismate_mutase-like, putative endoribonuclease
PF13671	1104.12	AAA domain
PF13167	1103.15	GTP-binding GTPase N-terminal
PF02615	1101.7	Malate/L-lactate dehydrogenase
PF09314	1100.12	Domain of unknown function (DUF1972)
PF02943	1099.5	Ferredoxin thioredoxin reductase catalytic beta chain
PF12705	1095.67	PD-(D/E)XK nuclease superfamily
PF13335	1094.28	Magnesium chelatase, subunit ChlI
PF12730	1092.75	ABC-2 family transporter protein
PF03807	1091.55	NADP oxidoreductase coenzyme F420-dependent
PF00923	1091.35	Transaldolase
PF03786	1091.17	D-mannonate dehydratase (UxuA)
PF01895	1087.65	PhoU domain
PF01061	1084.35	ABC-2 type transporter
PF00211	1072.5	Adenylate and Guanylate cyclase catalytic domain
PF02700	1067.62	Phosphoribosylformylglycinamidine (FGAM) synthase
PF10410	1066.25	DnaB-helicase binding domain of primase
PF10387	1063.58	Protein of unknown function (DUF2442)
PF13714	1061.42	Phosphoenolpyruvate phosphomutase
PF13372	1059.95	Alginate export
PF00199	1057.42	Catalase
PF00425	1056.03	chorismate binding enzyme
PF02915	1055.12	Rubrerythrin
PF00237	1051.88	Ribosomal protein L22p/L17e
PF04014	1051.75	Antidote-toxin recognition MazE
PF02601	1048.47	Exonuclease VII, large subunit
PF08712	1044.5	Scaffold protein Nfu/NifU N terminal
PF01796	1040.25	DUF35 OB-fold domain
PF01293	1040	Phosphoenolpyruvate carboxykinase
PF00733	1039.58	Asparagine synthase
PF06439	1037.97	Domain of Unknown Function (DUF1080)
PF00043	1034.55	Glutathione S-transferase, C-terminal domain
PF04127	1033.45	DNA / pantothenate metabolism flavoprotein
PF07669	1033.38	Eco57I restriction-modification methylase
PF13613	1033.25	Helix-turn-helix of DDE superfamily endonuclease
PF01960	1032.15	ArgJ family
PF01391	1031.85	Collagen triple helix repeat (20 copies)
PF02627	1031.08	Carboxymuconolactone decarboxylase family
PF02545	1030.38	Maf-like protein
PF01321	1029.75	Creatinase/Prolidase N-terminal domain
PF09899	1028.8	Putative amidoligase enzyme (DUF2126)
PF10282	1027.7	Lactonase, 7-bladed beta-propeller
PF14890	1021.65	Intein splicing domain
PF13586	1017.15	Transposase DDE domain
PF00459	1016.67	Inositol monophosphatase family
PF01575	1014.23	MaoC like domain
PF01580	1013.35	FtsK/SpoIIIE family
PF13941	1011.67	MutL protein
PF08335	1011.3	GlnD PII-uridylyltransferase
PF00633	1010.62	Helix-hairpin-helix motif
PF02508	1010.17	Rnf-Nqr subunit, membrane protein
PF06314	1009.77	Acetoacetate decarboxylase (ADC)
PF08530	1005.33	X-Pro dipeptidyl-peptidase C-terminal non-catalytic domain
PF07505	1001.85	Phage protein Gp37/Gp68
PF02767	997.025	DNA polymerase III beta subunit, central domain
PF00254	993.4	FKBP-type peptidyl-prolyl cis-trans isomerase
PF00290	993.1	Tryptophan synthase alpha chain
PF03372	991.4	Endonuclease/Exonuclease/phosphatase family
PF02575	990.675	YbaB/EbfC DNA-binding family
PF03787	988.25	RAMP superfamily
PF05201	986.25	Glutamyl-tRNAGlu reductase, N-terminal domain
PF04166	983.375	Pyridoxal phosphate biosynthetic protein PdxA
PF10518	983.375	TAT (twin-arginine translocation) pathway signal sequence
PF05195	983.35	Aminopeptidase P, N-terminal domain
PF04073	981.25	Aminoacyl-tRNA editing domain
PF02768	980.25	DNA polymerase III beta subunit, C-terminal domain
PF13417	979.175	Glutathione S-transferase, N-terminal domain
PF07631	974.65	Protein of unknown function (DUF1592)
PF00082	973.275	Subtilase family
PF00408	970.925	Phosphoglucomutase/phosphomannomutase, C-terminal domain
PF11932	970.7	Protein of unknown function (DUF3450)
PF01613	970.075	Flavin reductase like domain
PF02542	969.3	YgbB family
PF07691	966.675	PA14 domain
PF00881	966.625	Nitroreductase family
PF09397	965.125	Ftsk gamma domain
PF00745	963.7	Glutamyl-tRNAGlu reductase, dimerisation domain
PF02882	960.6	Tetrahydrofolate dehydrogenase/cyclohydrolase, NAD(P)-binding domain
PF13538	956.625	UvrD-like helicase C-terminal domain
PF04566	955.625	RNA polymerase Rpb2, domain 4
PF13083	955.6	KH domain
PF02604	954.075	Antitoxin Phd_YefM, type II toxin-antitoxin system
PF04567	953.875	RNA polymerase Rpb2, domain 5
PF00570	951.3	HRDC domain
PF02784	950.6	Pyridoxal-dependent decarboxylase, pyridoxal binding domain
PF00278	950.1	Pyridoxal-dependent decarboxylase, C-terminal sheet domain
PF02416	949.775	mttA/Hcf106 family
PF02899	949.75	Phage integrase, N-terminal SAM-like domain
PF01523	947.875	Putative modulator of DNA gyrase
PF00390	947.85	Malic enzyme, N-terminal domain
PF12241	943.1	Trans-2-enoyl-CoA reductase catalytic region
PF02096	937.5	60Kd inner membrane protein
PF01207	937	Dihydrouridine synthase (Dus)
PF02129	935.25	X-Pro dipeptidyl-peptidase (S15 family)
PF00763	933.9	Tetrahydrofolate dehydrogenase/cyclohydrolase, catalytic domain
PF04465	931.55	Protein of unknown function (DUF499)
PF01950	924.35	Fructose-1,6-bisphosphatase
PF07592	923.7	Rhodopirellula transposase DDE domain
PF08867	923.325	FRG domain
PF00712	923.025	DNA polymerase III beta subunit, N-terminal domain
PF13036	922.95	Protein of unknown function (DUF3897)
PF02885	922.75	Glycosyl transferase family, helical bundle domain
PF07055	921.725	Enoyl reductase FAD binding domain
PF07627	919.975	Protein of unknown function (DUF1588)
PF01244	914.7	Membrane dipeptidase (Peptidase family M19)
PF08937	911.6	MTH538 TIR-like domain (DUF1863)
PF02789	911.55	Cytosol aminopeptidase family, N-terminal domain
PF01809	909.975	Haemolytic domain
PF00444	908.825	Ribosomal protein L36
PF14748	908.525	Pyrroline-5-carboxylate reductase dimerisation
PF12242	907.8	NAD(P)H binding domain of trans-2-enoyl-CoA reductase
PF00251	906.75	Glycosyl hydrolases family 32 N-terminal domain
PF13404	906.5	AsnC-type helix-turn-helix domain
PF02080	906.375	TrkA-C domain
PF04715	904.425	Anthranilate synthase component I, N terminal region
PF01593	904.25	Flavin containing amine oxidoreductase
PF08447	903.875	PAS fold
PF00583	902.55	Acetyltransferase (GNAT) family
PF01661	901.05	Macro domain
PF00466	896.2	Ribosomal protein L10
PF01171	896.05	PP-loop family
PF13612	893.825	Transposase DDE domain
PF03783	893.725	Curli production assembly/transport component CsgG
PF00342	891.975	Phosphoglucose isomerase
PF06628	891.925	Catalase-related immune-responsive
PF01230	891.8	HIT domain
PF00023	890.35	Ankyrin repeat
PF00849	889.825	RNA pseudouridylate synthase
PF00857	889	Isochorismatase family
PF01351	888	Ribonuclease HII
PF02621	887.5	Menaquinone biosynthesis
PF01268	883.05	Formate--tetrahydrofolate ligase
PF13371	882.925	Tetratricopeptide repeat
PF13808	880.9	DDE_Tnp_1-associated
PF13950	879.375	UDP-glucose 4-epimerase C-term subunit
PF01368	879.275	DHH family
PF01262	877.375	Alanine dehydrogenase/PNT, C-terminal domain
PF13484	874.325	4Fe-4S double cluster binding domain
PF05222	872.95	Alanine dehydrogenase/PNT, N-terminal domain
PF01634	872.55	ATP phosphoribosyltransferase
PF00724	868.675	NADH:flavin oxidoreductase / NADH oxidase family
PF09723	868.5	Zinc ribbon domain
PF14100	866.075	Methane oxygenase PmoA
PF01113	864.275	Dihydrodipicolinate reductase, N-terminus
PF12172	861.925	Rubredoxin-like zinc ribbon domain (DUF35_N)
PF09382	861.425	RQC domain
PF06968	859.75	Biotin and Thiamin Synthesis associated domain
PF00595	857.95	PDZ domain (Also known as DHR or GLGF)
PF00282	856.725	Pyridoxal-dependent decarboxylase conserved domain
PF02979	854.475	Nitrile hydratase, alpha chain
PF12695	851.45	Alpha/beta hydrolase family
PF13742	851.075	OB-fold nucleic acid binding domain
PF01761	850.8	3-dehydroquinate synthase
PF12476	850.8	Protein of unknown function (DUF3696)
PF03255	848.1	Acetyl co-enzyme A carboxylase carboxyltransferase alpha subunit
PF05173	847.825	Dihydrodipicolinate reductase, C-terminus
PF14103	844.9	Domain of unknown function (DUF4276)
PF02548	844.525	Ketopantoate hydroxymethyltransferase
PF00463	843.7	Isocitrate lyase family
PF01018	842.975	GTP1/OBG
PF00989	842.175	PAS fold
PF00743	839.325	Flavin-binding monooxygenase-like
PF12950	839.25	TaqI-like C-terminal specificity domain
PF03453	839.1	MoeA N-terminal region (domain I and II)
PF01545	837	Cation efflux family
PF10584	835.45	Proteasome subunit A N-terminal signature
PF13433	835.3	Periplasmic binding protein domain
PF02233	834	NAD(P) transhydrogenase beta subunit
PF02719	833.2	Polysaccharide biosynthesis protein
PF02634	830.15	FdhD/NarQ family
PF13175	828.525	AAA ATPase domain
PF03454	827.45	MoeA C-terminal region (domain IV)
PF00591	826.85	Glycosyl transferase family, a/b domain
PF08714	826.05	Formaldehyde-activating enzyme (Fae)
PF11946	823.375	Domain of unknown function (DUF3463)
PF04546	820.8	Sigma-70, non-essential region
PF00303	819.425	Thymidylate synthase
PF01220	818.475	Dehydroquinase class II
PF06114	817.95	Domain of unknown function (DUF955)
PF00766	816.4	Electron transfer flavoprotein FAD-binding domain
PF01433	815.575	Peptidase family M1
PF04168	815.125	A predicted alpha-helical domain with a conserved ER motif.
PF01894	814.75	Uncharacterised protein family UPF0047
PF04365	814.075	Protein of unknown function (DUF497)
PF01970	812.5	Tripartite tricarboxylate transporter TctA family
PF14031	812.2	Putative serine dehydratase domain
PF05729	811.975	NACHT domain
PF00950	810.15	ABC 3 transport family
PF08463	807.9	EcoEI R protein C-terminal
PF12800	806.125	4Fe-4S binding domain
PF00912	804.85	Transglycosylase
PF02613	804	Nitrate reductase delta subunit
PF00128	803.55	Alpha amylase, catalytic domain
PF00102	802.175	Protein-tyrosine phosphatase
PF07934	800.875	8-oxoguanine DNA glycosylase, N-terminal domain
PF00075	797.775	RNase H
PF03710	795.1	Glutamate-ammonia ligase adenylyltransferase
PF02491	794.6	SHS2 domain inserted in FTSA
PF09907	794.5	Uncharacterized protein conserved in bacteria (DUF2136)
PF01029	792.35	NusB family
PF02254	791.075	TrkA-N domain
PF00850	790.95	Histone deacetylase domain
PF01475	789.85	Ferric uptake regulator family
PF01042	788.15	Endoribonuclease L-PSP
PF07637	787.775	Protein of unknown function (DUF1595)
PF07626	783.75	Protein of unknown function (DUF1587)
PF07624	782.975	Protein of unknown function (DUF1585)
PF00625	778.775	Guanylate kinase
PF08029	777.975	HisG, C-terminal domain
PF02628	775.425	Cytochrome oxidase assembly protein
PF02371	771.4	Transposase IS116/IS110/IS902 family
PF00427	769.6	Phycobilisome Linker polypeptide
PF01509	767.35	TruB family pseudouridylate synthase (N terminal domain)
PF01156	766.825	Inosine-uridine preferring nucleoside hydrolase
PF01548	761.375	Transposase
PF00723	760.65	Glycosyl hydrolases family 15
PF01297	760.075	Periplasmic solute binding protein family
PF05635	757.925	23S rRNA-intervening sequence protein
PF02675	756.6	S-adenosylmethionine decarboxylase
PF01119	755.15	DNA mismatch repair protein, C-terminal domain
PF01135	754.95	Protein-L-isoaspartate(D-aspartate) O-methyltransferase (PCMT)
PF12706	754.275	Beta-lactamase superfamily domain
PF06441	751.55	Epoxide hydrolase N terminus
PF09195	750.325	Restriction endonuclease BglII
PF02410	749.95	Oligomerisation domain
PF13379	749.3	NMT1-like family
PF12890	748.925	Dihydro-orotase-like
PF01867	746.05	CRISPR associated protein Cas1
PF02699	743.125	Preprotein translocase subunit
PF02922	742.25	Carbohydrate-binding module 48 (Isoamylase N-terminal domain)
PF00016	740.675	Ribulose bisphosphate carboxylase large chain, catalytic domain
PF14312	739.25	FG-GAP repeat
PF00588	738.3	SpoU rRNA Methylase family
PF07478	737.975	D-ala D-ala ligase C-terminus
PF02374	735.575	Anion-transporting ATPase
PF01554	735.125	MatE
PF01424	734.25	R3H domain
PF03949	732.7	Malic enzyme, NAD binding domain
PF02391	732.125	MoaE protein
PF02911	731.2	Formyl transferase, C-terminal domain
PF02837	730.725	Glycosyl hydrolases family 2, sugar binding domain
PF01513	729.65	ATP-NAD kinase
PF00112	728.275	Papain family cysteine protease
PF01070	728.225	FMN-dependent dehydrogenase
PF07977	727.925	FabA-like domain
PF13720	726.825	Udp N-acetylglucosamine O-acyltransferase; Domain 2
PF13277	726.7	YmdB-like protein
PF00058	725.35	Low-density lipoprotein receptor repeat class B
PF02595	725.175	Glycerate kinase family
PF00011	724.475	Hsp20/alpha crystallin family
PF08331	723.45	Domain of unknown function (DUF1730)
PF01036	722.55	Bacteriorhodopsin-like protein
PF01174	721.65	SNO glutamine amidotransferase family
PF03717	719.5	Penicillin-binding Protein dimerisation domain
PF00071	718.875	Ras family
PF13307	717.375	Helicase C-terminal domain
PF01250	716.35	Ribosomal protein S6
PF00224	716.225	Pyruvate kinase, barrel domain
PF01636	714.075	Phosphotransferase enzyme family
PF08272	712.65	Topoisomerase I zinc-ribbon-like
PF01820	711.9	D-ala D-ala ligase N-terminus
PF12006	711.35	Protein of unknown function (DUF3500)
PF00468	710.625	Ribosomal protein L34
PF14498	710.2	Glycosyl hydrolase family 65, N-terminal domain
PF10370	707.55	Domain of unknown function (DUF2437)
PF08676	707.275	MutL C terminal dimerisation domain
PF11700	702.325	Vacuole effluxer Atg22 like
PF08543	701.825	Phosphomethylpyrimidine kinase
PF01379	701.6	Porphobilinogen deaminase, dipyromethane cofactor binding domain
PF13744	701.075	Helix-turn-helix domain
PF13410	699.35	Glutathione S-transferase, C-terminal domain
PF05016	699.225	Plasmid stabilisation system protein
PF02130	696.975	Uncharacterized protein family UPF0054
PF10555	692.525	Phospho-N-acetylmuramoyl-pentapeptide-transferase signature 1
PF00596	692.45	Class II Aldolase and Adducin N-terminal domain
PF14684	690.35	Tricorn protease C1 domain
PF03992	690.2	Antibiotic biosynthesis monooxygenase
PF00365	688.35	Phosphofructokinase
PF03576	687.025	Peptidase family S58
PF13604	684.125	AAA domain
PF01464	684	Transglycosylase SLT domain
PF02492	683.7	CobW/HypB/UreG, nucleotide-binding domain
PF13469	682.575	Sulfotransferase family
PF02836	681.55	Glycosyl hydrolases family 2, TIM barrel domain
PF02580	681.2	D-Tyr-tRNA(Tyr) deacylase
PF02887	680.575	Pyruvate kinase, alpha/beta domain
PF08501	679.325	Shikimate dehydrogenase substrate binding domain
PF02900	676.15	Catalytic LigB subunit of aromatic ring-opening dioxygenase
PF01553	676.125	Acyltransferase
PF05239	676.075	PRC-barrel domain
PF09347	675.975	Domain of unknown function (DUF1989)
PF00327	674.35	Ribosomal protein L30p/L7e
PF02153	671.85	Prephenate dehydrogenase
PF03602	670.85	Conserved hypothetical protein 95
PF14685	668.8	Tricorn protease PDZ domain
PF01972	668.625	Serine dehydrogenase proteinase
PF08148	668.525	DSHCT (NUC185) domain
PF14849	668.275	YidC periplasmic domain
PF01725	666.825	Ham1 family
PF13650	665.275	Aspartyl protease
PF01663	664.075	Type I phosphodiesterase / nucleotide pyrophosphatase
PF08665	663.425	PglZ domain
PF08244	662.775	Glycosyl hydrolases family 32 C terminal
PF12623	662	RNA repair, ligase-Pnkp-associating, region of Hen1
PF02167	661.625	Cytochrome C1 family
PF13491	660.675	Domain of unknown function (DUF4117)
PF02074	660.575	Carboxypeptidase Taq (M32) metallopeptidase
PF01435	660.4	Peptidase family M48
PF01329	659	Pterin 4 alpha carbinolamine dehydratase
PF01564	658.575	Spermine/spermidine synthase
PF05191	658.325	Adenylate kinase, active site lid
PF07731	656.875	Multicopper oxidase
PF01743	655.45	Poly A polymerase head domain
PF07995	649.625	Glucose / Sorbosone dehydrogenase
PF01713	647.35	Smr domain
PF01209	646.275	ubiE/COQ5 methyltransferase family
PF01386	645.8	Ribosomal L25p family
PF00801	645.225	PKD domain
PF11838	641.875	ERAP1-like C-terminal domain
PF02620	641.15	Uncharacterized ACR, COG1399
PF14693	640.725	Ribosomal protein TL5, C-terminal domain
PF04002	639.6	RadC-like JAB domain
PF02823	639.1	ATP synthase, Delta/Epsilon chain, beta-sandwich domain
PF00480	638.225	ROK family
PF13579	638.05	Glycosyl transferase 4-like domain
PF00656	637.4	Caspase domain
PF11953	636.25	Domain of unknown function (DUF3470)
PF06155	634.35	Protein of unknown function (DUF971)
PF00494	633.75	Squalene/phytoene synthase
PF13087	632.175	AAA domain
PF03876	630.4	SHS2 domain found in N terminus of Rpb7p/Rpc25p/MJ0397
PF00018	630.05	SH3 domain
PF01325	629.4	Iron dependent repressor, N-terminal DNA binding domain
PF01248	627.9	Ribosomal protein L7Ae/L30e/S12e/Gadd45 family
PF00080	627.45	Copper/zinc superoxide dismutase (SODC)
PF02742	626.7	Iron dependent repressor, metal binding and dimerisation domain
PF01969	626.55	Protein of unknown function DUF111
PF00218	623.4	Indole-3-glycerol phosphate synthase
PF00268	620.575	Ribonucleotide reductase, small chain
PF03900	619.475	Porphobilinogen deaminase, C-terminal domain
PF14602	616.075	Hexapeptide repeat of succinyl-transferase
PF01934	615.975	Protein of unknown function DUF86
PF01783	610.075	Ribosomal L32p protein family
PF13439	610.05	Glycosyltransferase Family 4
PF01212	609.775	Beta-eliminating lyase
PF01494	609.6	FAD binding domain
PF14714	607.425	KH-domain-like of EngA bacterial GTPase enzymes, C-terminal
PF13581	606.9	Histidine kinase-like ATPase domain
PF03364	606.175	Polyketide cyclase / dehydrase and lipid transport
PF01967	605.1	MoaC family
PF13245	604.15	Part of AAA domain
PF14490	603.75	Helix-hairpin-helix containing domain
PF13248	599.9	zinc-ribbon domain
PF01098	599.025	Cell cycle protein
PF02589	598.825	Uncharacterised ACR, YkgG family COG1556
PF13090	598.475	Polyphosphate kinase C-terminal domain
PF12831	597.075	FAD dependent oxidoreductase
PF06508	596.425	Queuosine biosynthesis protein QueC
PF00999	594.875	Sodium/hydrogen exchanger family
PF02223	594.375	Thymidylate kinase
PF00929	593.675	Exonuclease
PF02503	592.5	Polyphosphate kinase middle domain
PF13669	591.5	Glyoxalase/Bleomycin resistance protein/Dioxygenase superfamily
PF00754	591.075	F5/8 type C domain
PF02092	590.325	Glycyl-tRNA synthetase beta subunit
PF00274	587.225	Fructose-bisphosphate aldolase class-I
PF03853	586.875	YjeF-related protein N-terminus
PF13086	586.825	AAA domain
PF10396	585.075	GTP-binding protein TrmE N-terminus
PF01878	584.975	EVE domain
PF01935	584.225	Domain of unknown function DUF87
PF13452	582.975	N-terminal half of MaoC dehydratase
PF02568	582.925	Thiamine biosynthesis protein (ThiI)
PF03050	582.175	Transposase IS66 family
PF02219	577.525	Methylenetetrahydrofolate reductase
PF01699	577.325	Sodium/calcium exchanger protein
PF13655	576.625	N-terminal domain of reverse transcriptase
PF02630	576.6	SCO1/SenC
PF12867	571.325	DinB superfamily
PF09360	569.6	Iron-binding zinc finger CDGSH type
PF13540	568.975	Regulator of chromosome condensation (RCC1) repeat
PF06983	568.3	3-demethylubiquinone-9 3-methyltransferase
PF06071	567.7	Protein of unknown function (DUF933)
PF02683	567.6	Cytochrome C biogenesis protein transmembrane region
PF13715	566.775	Domain of unknown function (DUF4480)
PF01923	565.4	Cobalamin adenosyltransferase
PF13672	564.725	Protein phosphatase 2C
PF14088	564.725	Domain of unknown function (DUF4268)
PF10049	563.725	Protein of unknown function (DUF2283)
PF02504	563.55	Fatty acid synthesis protein
PF13641	561.95	Glycosyltransferase like family 2
PF01128	561.775	2-C-methyl-D-erythritol 4-phosphate cytidylyltransferase
PF01148	561.625	Cytidylyltransferase family
PF03308	560.15	ArgK protein
PF01687	559.875	Riboflavin kinase
PF04212	559.8	MIT (microtubule interacting and transport) domain
PF01256	557.925	Carbohydrate kinase
PF01817	557.225	Chorismate mutase type II
PF08282	556.525	haloacid dehalogenase-like hydrolase
PF02033	555.925	Ribosome-binding factor A
PF03747	555.225	ADP-ribosylglycohydrolase
PF05681	554.975	Fumarate hydratase (Fumerase)
PF02348	553.65	Cytidylyltransferase
PF08069	553.05	Ribosomal S13/S15 N-terminal domain
PF13089	551.875	Polyphosphate kinase N-terminal domain
PF00440	551.85	Bacterial regulatory proteins, tetR family
PF12850	550.75	Calcineurin-like phosphoesterase superfamily domain
PF11734	550.025	TilS substrate C-terminal domain
PF05762	546.35	VWA domain containing CoxE-like protein
PF00077	545.975	Retroviral aspartyl protease
PF12847	545.475	Methyltransferase domain
PF03150	545.025	Di-haem cytochrome c peroxidase
PF11175	543.275	Protein of unknown function (DUF2961)
PF00703	541.35	Glycosyl hydrolases family 2
PF14716	541.125	Helix-hairpin-helix domain
PF13243	540.5	Prenyltransferase-like
PF00933	540.25	Glycosyl hydrolase family 3 N terminal domain
PF13560	539.6	Helix-turn-helix domain
PF03109	538.25	ABC1 family
PF06574	536.65	FAD synthetase
PF03600	535.525	Citrate transporter
PF07286	535.175	Protein of unknown function (DUF1445)
PF12627	534.7	Probable RNA and SrmB- binding site of polymerase A
PF02806	534.4	Alpha amylase, C-terminal all-beta domain
PF01208	531.525	Uroporphyrinogen decarboxylase (URO-D)
PF04945	530.125	YHS domain
PF14583	527.225	Oligogalacturonate lyase
PF11874	527.125	Domain of unknown function (DUF3394)
PF01472	527.075	PUA domain
PF13462	526.275	Thioredoxin
PF00324	524.9	Amino acid permease
PF06827	524.875	Zinc finger found in FPG and IleRS
PF06792	523.075	Uncharacterised protein family (UPF0261)
PF00982	521.6	Glycosyltransferase family 20
PF00902	519.55	Sec-independent protein translocase protein (TatC)
PF13412	518.25	Winged helix-turn-helix DNA-binding
PF04298	518.075	Putative neutral zinc metallopeptidase
PF09822	517.6	ABC-type uncharacterized transport system
PF12564	517.475	Type III restriction/modification enzyme methylation subunit
PF14535	515.225	AMP-binding enzyme C-terminal domain
PF10509	512.875	Galactokinase galactose-binding signature
PF06250	512.675	Protein of unknown function (DUF1016)
PF07993	511.725	Male sterility protein
PF01610	511.6	Transposase
PF12631	510.75	Catalytic cysteine-containing C-terminus of GTPase, MnmE
PF02614	509.875	Glucuronate isomerase
PF04116	508.375	Fatty acid hydroxylase superfamily
PF07683	508	Cobalamin synthesis protein cobW C-terminal domain
PF14791	507.925	DNA polymerase beta thumb
PF00196	506.525	Bacterial regulatory proteins, luxR family
PF05448	505.375	Acetyl xylan esterase (AXE1)
PF02897	505	Prolyl oligopeptidase, N-terminal beta-propeller domain
PF13483	504.875	Beta-lactamase superfamily domain
PF09369	504.725	Domain of unknown function (DUF1998)
PF00924	503.125	Mechanosensitive ion channel
PF07494	498.625	Two component regulator propeller
PF02625	498.45	XdhC and CoxI family
PF13711	498.225	Domain of unknown function (DUF4160)
PF13721	498.1	SecD export protein N-terminal TM region
PF04238	496.075	Protein of unknown function (DUF420)
PF01863	493.55	Protein of unknown function DUF45
PF02798	492.8	Glutathione S-transferase, N-terminal domain
PF01502	492.5	Phosphoribosyl-AMP cyclohydrolase
PF01728	491.425	FtsJ-like methyltransferase
PF01272	490.1	Transcription elongation factor, GreA/GreB, C-term
PF00395	489.725	S-layer homology domain
PF13474	489.05	SnoaL-like domain
PF00421	488.975	Photosystem II protein
PF05683	488.3	Fumarase C-terminus
PF01120	487.65	Alpha-L-fucosidase
PF13637	487.175	Ankyrin repeats (many copies)
PF13276	486.6	HTH-like domain
PF06778	485.625	Chlorite dismutase
PF12221	485.175	Bacterial membrane protein N terminal
PF13156	484.9	Restriction endonuclease
PF01946	484	Thi4 family
PF13195	483.9	Protein of unknown function (DUF4011)
PF03358	482.375	NADPH-dependent FMN reductase
PF08246	476.95	Cathepsin propeptide inhibitor domain (I29)
PF13478	476.1	XdhC Rossmann domain
PF07470	475.55	Glycosyl Hydrolase Family 88
PF08032	473.9	RNA 2'-O ribose methyltransferase substrate binding
PF09107	473.6	Elongation factor SelB, winged helix
PF03852	473.225	DNA mismatch endonuclease Vsr
PF00990	473.125	GGDEF domain
PF05187	472.2	Electron transfer flavoprotein-ubiquinone oxidoreductase
PF03449	471.8	Transcription elongation factor, N-terminal
PF00209	469.25	Sodium:neurotransmitter symporter family
PF10996	467.15	Beta-Casp domain
PF04613	466.625	UDP-3-O-[3-hydroxymyristoyl] glucosamine N-acyltransferase, LpxD
PF14489	466.425	QueF-like protein
PF13366	465.525	PD-(D/E)XK nuclease superfamily
PF00892	464.5	EamA-like transporter family
PF01496	464.225	V-type ATPase 116kDa subunit family
PF08494	462.775	DEAD/H associated
PF08338	462.575	Domain of unknown function (DUF1731)
PF02743	462.525	Cache domain
PF14947	462.5	Winged helix-turn-helix
PF09335	462.125	SNARE associated Golgi protein
PF02073	461.95	Thermophilic metalloprotease (M29)
PF03412	460.375	Peptidase C39 family
PF05336	460.35	Domain of unknown function (DUF718)
PF01402	460.275	Ribbon-helix-helix protein, copG family
PF02576	460.15	Uncharacterised BCR, YhbC family COG0779
PF10576	459.775	Iron-sulfur binding domain of endonuclease III
PF00825	458.55	Ribonuclease P
PF04952	458.225	Succinylglutamate desuccinylase / Aspartoacylase family
PF08334	458.225	Type II secretion system (T2SS), protein G
PF12002	458.15	MgsA AAA+ ATPase C terminal
PF08666	457.45	SAF domain
PF13188	456.4	PAS domain
PF00449	455.85	Urease alpha-subunit, N-terminal domain
PF01906	454.775	Putative heavy-metal-binding
PF02618	454.35	YceG-like family
PF01987	454.2	Mitochondrial biogenesis AIM24
PF05942	452.525	Archaeal PaREP1/PaREP8 family
PF01121	452.325	Dephospho-CoA kinase
PF02381	451.825	MraZ protein
PF01235	451.3	Sodium:alanine symporter family
PF07068	449.1	Major capsid protein Gp23
PF00126	448.3	Bacterial regulatory helix-turn-helix protein, lysR family
PF09242	447.525	Flavocytochrome c sulphide dehydrogenase, flavin-binding
PF07681	446.525	DoxX
PF13470	446.4	PIN domain
PF13692	445.975	Glycosyl transferases group 1
PF01432	445.9	Peptidase family M3
PF01179	444.45	Copper amine oxidase, enzyme domain
PF03400	442.6	IS1 transposase
PF07670	442.375	Nucleoside recognition
PF00482	441.425	Type II secretion system (T2SS), protein F
PF14076	441.325	Domain of unknown function (DUF4258)
PF09969	441.025	Uncharacterized conserved protein (DUF2203)
PF13274	441.025	Protein of unknown function (DUF4065)
PF01915	439.825	Glycosyl hydrolase family 3 C-terminal domain
PF03466	439.3	LysR substrate binding domain
PF02728	438.6	Copper amine oxidase, N3 domain
PF00401	437.5	ATP synthase, Delta/Epsilon chain, long alpha-helix domain
PF05698	436.325	Bacterial trigger factor protein (TF) C-terminus
PF12686	435.9	Protein of unknown function (DUF3800)
PF02405	434.5	Permease
PF02727	433.525	Copper amine oxidase, N2 domain
PF07221	432.975	N-acylglucosamine 2-epimerase (GlcNAc 2-epimerase)
PF01497	432.35	Periplasmic binding protein
PF12881	432.325	NUT protein N terminus
PF13356	432.225	Domain of unknown function (DUF4102)
PF12228	432.15	Protein of unknown function (DUF3604)
PF06026	430.975	Ribose 5-phosphate isomerase A (phosphoriboisomerase A)
PF02616	429.05	ScpA/B protein
PF04095	429.05	Nicotinate phosphoribosyltransferase (NAPRTase) family
PF05697	427.5	Bacterial trigger factor protein (TF)
PF01075	427.275	Glycosyltransferase family 9 (heptosyltransferase)
PF07722	425.625	Peptidase C26
PF02586	425.05	Uncharacterised ACR, COG2135
PF00916	423.175	Sulfate transporter family
PF01154	422.85	Hydroxymethylglutaryl-coenzyme A synthase N terminal
PF00520	422.525	Ion transport protein
PF01195	422.275	Peptidyl-tRNA hydrolase
PF01916	421.45	Deoxyhypusine synthase
PF03033	420.4	Glycosyltransferase family 28 N-terminal domain
PF08540	419.475	Hydroxymethylglutaryl-coenzyme A synthase C terminal
PF02926	419.35	THUMP domain
PF10635	419.225	DisA bacterial checkpoint controller linker region
PF08305	418.9	NPCBM/NEW2 domain
PF01887	418.15	S-adenosyl-l-methionine hydroxide adenosyltransferase
PF03061	417.725	Thioesterase superfamily
PF05175	417.575	Methyltransferase small domain
PF03279	415.75	Bacterial lipid A biosynthesis acyltransferase
PF09827	415.55	CRISPR associated protein Cas2
PF01202	414.25	Shikimate kinase
PF02617	413.65	ATP-dependent Clp protease adaptor protein ClpS
PF03977	412.925	Na+-transporting oxaloacetate decarboxylase beta subunit
PF05673	410.725	Protein of unknown function (DUF815)
PF06965	406.5	Na+/H+ antiporter 1
PF13792	406.3	Sulfate transporter N-terminal domain with GLY motif
PF13391	405.875	HNH endonuclease
PF07755	405.15	Protein of unknown function (DUF1611)
PF01258	405.1	Prokaryotic dksA/traR C4-type zinc finger
PF02602	405.025	Uroporphyrinogen-III synthase HemD
PF03473	404.05	MOSC domain
PF03663	403.5	Glycosyl hydrolase family 76
PF06253	402.975	Trimethylamine methyltransferase (MTTB)
PF01081	401.75	KDPG and KHG aldolase
PF03060	401.55	Nitronate monooxygenase
PF13185	401.025	GAF domain
PF01695	400.225	IstB-like ATP binding protein
PF02224	399.175	Cytidylate kinase
PF05896	396.55	Na(+)-translocating NADH-quinone reductase subunit A (NQRA)
PF04552	395.625	Sigma-54, DNA binding domain
PF09106	395.575	Elongation factor SelB, winged helix
PF02082	395.025	Transcriptional regulator
PF07685	394.75	CobB/CobQ-like glutamine amidotransferase domain
PF09326	394.675	Domain of unknown function (DUF1982)
PF12951	392.725	Autotransporter-associated beta strand repeat
PF14559	392.1	Tetratricopeptide repeat
PF05593	390.8	RHS Repeat
PF09587	390.675	Bacterial capsule synthesis protein PGA_cap
PF11870	390.15	Domain of unknown function (DUF3390)
PF02781	389.4	Glucose-6-phosphate dehydrogenase, C-terminal domain
PF13544	388.825	Type IV pilin N-term methylation site GFxxxE
PF05731	387.7	TROVE domain
PF13857	387.6	Ankyrin repeats (many copies)
PF12139	386.65	Adenosine-5'-phosphosulfate reductase beta subunit
PF13460	385.6	NADH(P)-binding
PF13473	385.55	Cupredoxin-like domain
PF10137	385.425	Predicted nucleotide-binding protein containing TIR-like domain
PF07167	383.675	Poly-beta-hydroxybutyrate polymerase (PhaC) N-terminus
PF11975	383.5	Family 4 glycosyl hydrolase C-terminal domain
PF11784	383.3	Protein of unknown function (DUF3320)
PF02332	382.675	Methane/Phenol/Toluene Hydroxylase
PF01026	381.775	TatD related DNase
PF11973	381.25	NQRA C-terminal domain
PF02527	380.775	rRNA small subunit methyltransferase G
PF00179	380.625	Ubiquitin-conjugating enzyme
PF02386	380.35	Cation transport protein
PF01383	379.675	CpcD/allophycocyanin linker domain
PF00215	379.625	Orotidine 5'-phosphate decarboxylase / HUMPS family
PF14697	379.325	4Fe-4S dicluster domain
PF08843	379	Nucleotidyl transferase of unknown function (DUF1814)
PF08818	378.625	Domain of unknown function (DU1801)
PF00705	378.375	Proliferating cell nuclear antigen, N-terminal domain
PF02747	378.375	Proliferating cell nuclear antigen, C-terminal domain
PF03692	378.35	Putative zinc- or iron-chelating domain
PF02991	378.05	Autophagy protein Atg8 ubiquitin like
PF00479	377.3	Glucose-6-phosphate dehydrogenase, NAD binding domain
PF01094	376.425	Receptor family ligand binding region
PF04012	375.175	PspA/IM30 family
PF04018	374.45	Domain of unknown function (DUF368)
PF12773	374.025	Double zinc ribbon
PF02788	372.425	Ribulose bisphosphate carboxylase large chain, N-terminal domain
PF01192	372.1	RNA polymerase Rpb6
PF01907	369.575	Ribosomal protein L37e
PF04253	369.45	Transferrin receptor-like dimerisation domain
PF04231	369.35	Endonuclease I
PF03099	369.275	Biotin/lipoate A/B protein ligase family
PF00430	368.825	ATP synthase B/B' CF(0)
PF05138	368.45	Phenylacetic acid catabolic protein
PF02211	368.4	Nitrile hydratase beta subunit
PF02552	368.2	CO dehydrogenase beta subunit/acetyl-CoA synthase epsilon subunit
PF01648	366.65	4'-phosphopantetheinyl transferase superfamily
PF04963	365.925	Sigma-54 factor, core binding domain
PF08495	365.5	FIST N domain
PF10442	365.5	FIST C domain
PF00961	365.025	LAGLIDADG endonuclease
PF03544	365	Gram-negative bacterial TonB protein C-terminal
PF04101	364.8	Glycosyltransferase family 28 C-terminal domain
PF09492	364.7	Pectic acid lyase
PF03009	364.5	Glycerophosphoryl diester phosphodiesterase family
PF00300	364.2	Histidine phosphatase superfamily (branch 1)
PF01957	362.85	NfeD-like C-terminal, partner-binding
PF07876	362.6	Stress responsive A/B Barrel Domain
PF12411	362.375	Choline sulfatase enzyme C terminal
PF01288	361.725	7,8-dihydro-6-hydroxymethylpterin-pyrophosphokinase (HPPK)
PF08443	359.575	RimK-like ATP-grasp domain
PF04343	358.45	Protein of unknown function, DUF488
PF05154	357.825	TM2 domain
PF12710	357.4	haloacid dehalogenase-like hydrolase
PF06537	356.45	Protein of unknown function (DUF1111)
PF00079	356.375	Serpin (serine protease inhibitor)
PF00563	354.45	EAL domain
PF02195	353.7	ParB-like nuclease domain
PF00309	353.525	Sigma-54 factor, Activator interacting domain (AID)
PF06969	353.45	HemN C-terminal domain
PF13936	352.375	Helix-turn-helix domain
PF05014	351.7	Nucleoside 2-deoxyribosyltransferase
PF09995	349.85	Uncharacterized protein conserved in bacteria (DUF2236)
PF00917	349.475	MATH domain
PF10399	349.4	Ubiquitinol-cytochrome C reductase Fe-S subunit TAT signal
PF01628	349.15	HrcA protein C terminal domain
PF10143	348.8	2,3-bisphosphoglycerate-independent phosphoglycerate mutase
PF10592	347.675	AIPR protein
PF08861	347.175	Domain of unknown function DUF1828
PF14384	346.8	Domain of unknown function (DUF4415)
PF14338	345.8	Mrr N-terminal domain
PF07804	345.675	HipA-like C-terminal domain
PF13905	344.85	Thioredoxin-like
PF05402	344.05	Coenzyme PQQ synthesis protein D (PqqD)
PF04456	342.075	Protein of unknown function (DUF503)
PF09471	340.725	IgA Peptidase M64
PF00639	340.675	PPIC-type PPIASE domain
PF01902	340.2	ATP-binding region
PF02021	339.9	Uncharacterised protein family UPF0102
PF13937	339.85	Domain of unknown function (DUF4212)
PF07645	336.9	Calcium-binding EGF domain
PF04463	336.875	Protein of unknown function (DUF523)
PF00230	336.15	Major intrinsic protein
PF01694	336.15	Rhomboid family
PF00842	336.125	Alanine racemase, C-terminal domain
PF02649	336.125	Type I GTP cyclohydrolase folE2
PF06228	335.325	Haem utilisation ChuX/HutX
PF13289	334.9	SIR2-like domain
PF05343	334.575	M42 glutamyl aminopeptidase
PF14522	334.325	Cytochrome c7
PF03023	333.475	MviN-like protein
PF14815	332.7	NUDIX domain
PF14574	332.4	Domain of unknown function (DUF4445)
PF07805	332	HipA-like N-terminal domain
PF03972	330.875	MmgE/PrpD family
PF13657	330.675	HipA N-terminal domain
PF01833	329.775	IPT/TIG domain
PF14511	329.425	Type II restriction endonuclease EcoO109I
PF00194	329.3	Eukaryotic-type carbonic anhydrase
PF13806	329.2	Rieske-like [2Fe-2S] domain
PF01881	329.025	CRISPR associated protein Cas6
PF13005	328.625	zinc-finger binding domain of transposase IS66
PF01344	328.575	Kelch motif
PF03160	328.125	Calx-beta domain
PF12846	327.2	AAA-like domain
PF02056	326.875	Family 4 glycosyl hydrolase
PF02075	326.325	Crossover junction endodeoxyribonuclease RuvC
PF00028	326.25	Cadherin domain
PF13492	326.25	GAF domain
PF01175	326.225	Urocanase
PF12844	325.925	Helix-turn-helix domain
PF02569	325.475	Pantoate-beta-alanine ligase
PF12836	325.325	Helix-hairpin-helix motif
PF08780	325.3	Nucleotidyltransferase substrate binding protein like
PF00092	324.925	von Willebrand factor type A domain
PF00831	324.6	Ribosomal L29 protein
PF02464	323.375	Competence-damaged protein
PF12708	323.3	Pectate lyase superfamily protein
PF00611	323.025	Fes/CIP4, and EFC/F-BAR homology domain
PF00584	322.25	SecE/Sec61-gamma subunits of protein translocation complex
PF12769	322.175	Domain of unknown function (DUF3814)
PF13776	321.925	Domain of unknown function (DUF4172)
PF04079	321.9	Putative transcriptional regulators (Ypuh-like)
PF06325	321.525	Ribosomal protein L11 methyltransferase (PrmA)
PF12556	321.075	Cobaltochelatase CobS subunit N terminal
PF04107	319.975	Glutamate-cysteine ligase family 2(GCS2)
PF01520	319.95	N-acetylmuramoyl-L-alanine amidase
PF12833	319.875	Helix-turn-helix domain
PF04138	319.85	GtrA-like protein
PF13899	319.475	Thioredoxin-like
PF08042	319.275	PqqA family
PF00484	319.15	Carbonic anhydrase
PF03174	319.1	Chitobiase/beta-hexosaminidase C-terminal domain
PF01515	319.075	Phosphate acetyl/butaryl transferase
PF13241	318.975	Putative NAD(P)-binding
PF00186	317.15	Dihydrofolate reductase
PF03648	317.125	Glycosyl hydrolase family 67 N-terminus
PF09140	317.1	ATPase MipZ
PF03629	314.825	Domain of unknown function (DUF303)
PF01715	314.775	IPP transferase
PF11821	314.025	Protein of unknown function (DUF3341)
PF01050	313.825	Mannose-6-phosphate isomerase
PF12801	313.575	4Fe-4S binding domain
PF02873	313.45	UDP-N-acetylenolpyruvoylglucosamine reductase, C-terminal domain
PF01884	313.1	PcrB family
PF02684	313.075	Lipid-A-disaccharide synthetase
PF13409	313.05	Glutathione S-transferase, N-terminal domain
PF01189	312.3	NOL1/NOP2/sun family
PF00316	311.875	Fructose-1-6-bisphosphatase
PF13242	311.575	HAD-hyrolase-like
PF03740	311.175	Pyridoxal phosphate biosynthesis protein PdxJ
PF11412	309.325	Disulphide bond corrector protein DsbC
PF12974	309.3	ABC transporter, phosphonate, periplasmic substrate-binding protein
PF02457	308.85	DisA bacterial checkpoint controller nucleotide-binding
PF04075	308.775	Domain of unknown function (DUF385)
PF10604	308.65	Polyketide cyclase / dehydrase and lipid transport
PF05656	308.55	Protein of unknown function (DUF805)
PF02353	308.425	Mycolic acid cyclopropane synthetase
PF08191	308.05	LRR adjacent
PF01287	306.35	Eukaryotic elongation factor 5A hypusine, DNA-binding OB fold
PF01177	305.75	Asp/Glu/Hydantoin racemase
PF00450	305.45	Serine carboxypeptidase
PF03116	303.675	NQR2, RnfD, RnfE family
PF02293	303.475	AmiS/UreI family transporter
PF09269	303.475	Domain of unknown function (DUF1967)
PF02367	303.2	Uncharacterised P-loop hydrolase UPF0079
PF01835	302.575	MG2 domain
PF10559	301.25	Plug domain of Sec61p
PF00033	301.225	Cytochrome b(N-terminal)/b6/petB
PF00246	301.2	Zinc carboxypeptidase
PF13823	300.85	Alcohol dehydrogenase GroES-associated
PF00962	300.25	Adenosine/AMP deaminase
PF02572	300.1	ATP:corrinoid adenosyltransferase BtuR/CobO/CobP
PF09554	299.975	HaeII restriction endonuclease
PF06267	299.15	Family of unknown function (DUF1028)
PF13472	298.6	GDSL-like Lipase/Acylhydrolase family
PF00394	298.55	Multicopper oxidase
PF10502	298.125	Signal peptidase, peptidase S26
PF12245	297.625	Bacterial Ig-like domain (group 3)
PF01804	297.475	Penicillin amidase
PF01035	296.55	6-O-methylguanine DNA methyltransferase, DNA binding domain
PF09157	295.65	Pseudouridine synthase II TruB, C-terminal
PF08546	294.05	Ketopantoate reductase PanE/ApbA C terminal
PF14310	293.75	Fibronectin type III-like domain
PF02558	293.55	Ketopantoate reductase PanE/ApbA
PF08328	293.4	Adenylosuccinate lyase C-terminal
PF07171	292.65	MlrC C-terminus
PF02511	291.9	Thymidylate synthase complementing protein
PF13338	291.375	Domain of unknown function (DUF4095)
PF00756	290.525	Putative esterase
PF13701	289.7	Transposase DDE domain group 1
PF01869	288.925	BadF/BadG/BcrA/BcrD ATPase family
PF03553	288.275	Na+/H+ antiporter family
PF13342	288	C-terminal repeat of topoisomerase
PF04052	287.05	TolB amino-terminal domain
PF07364	286.55	Protein of unknown function (DUF1485)
PF01161	285.5	Phosphatidylethanolamine-binding protein
PF12840	285.475	Helix-turn-helix domain
PF13401	285.15	AAA domain
PF00866	283.825	Ring hydroxylating beta subunit
PF13817	283.45	IS66 C-terminal element
PF13616	282.8	PPIC-type PPIASE domain
PF00697	282.65	N-(5'phosphoribosyl)anthranilate (PRA) isomerase
PF01526	282.5	Tn3 transposase DDE domain
PF00935	282.475	Ribosomal protein L44
PF02566	282.3	OsmC-like protein
PF05853	281.375	Prokaryotic protein of unknown function (DUF849)
PF14622	280.9	Ribonuclease-III-like
PF00768	280.175	D-alanyl-D-alanine carboxypeptidase
PF14333	279.825	Domain of unknown function (DUF4389)
PF00035	279.2	Double-stranded RNA binding motif
PF00668	279.175	Condensation domain
PF01930	278.95	Domain of unknown function DUF83
PF04221	276.75	RelB antitoxin
PF02012	276.15	BNR/Asp-box repeat
PF14294	275.075	Domain of unknown function (DUF4372)
PF01790	273.425	Prolipoprotein diacylglyceryl transferase
PF06733	272.825	DEAD_2
PF01300	272.525	Telomere recombination
PF01649	269.75	Ribosomal protein S20
PF13286	269.6	Phosphohydrolase-associated domain
PF00762	269.1	Ferrochelatase
PF08263	267.65	Leucine rich repeat N-terminal domain
PF04205	267.025	FMN-binding domain
PF00255	266.85	Glutathione peroxidase
PF01252	266.375	Signal peptidase (SPase) II
PF01127	266.35	Succinate dehydrogenase/Fumarate reductase transmembrane subunit
PF02646	266.2	RmuC family
PF13683	266	Integrase core domain
PF12728	265.25	Helix-turn-helix domain
PF02274	264.7	Amidinotransferase
PF08367	263.8	Peptidase M16C associated
PF12872	262.775	OST-HTH/LOTUS domain
PF09572	262.6	XamI restriction endonuclease
PF12860	262.4	PAS fold
PF02502	262.375	Ribose/Galactose Isomerase
PF08439	262.3	Oligopeptidase F
PF13585	262.1	C-terminal domain of CHU protein family
PF12806	262.025	Acetyl-CoA dehydrogenase C-terminal like
PF04295	261.55	D-galactarate dehydratase / Altronate hydrolase, C terminus
PF13532	261.05	2OG-Fe(II) oxygenase superfamily
PF09173	260.95	Initiation factor eIF2 gamma, C terminal
PF13651	260.875	Adenine-specific methyltransferase EcoRI
PF04023	260.775	FeoA domain
PF13558	259.7	Putative exonuclease SbcCD, C subunit
PF09424	259.525	Yqey-like protein
PF03966	259.45	Trm112p-like protein
PF04828	259.35	Glutathione-dependent formaldehyde-activating enzyme
PF12770	259.1	CHAT domain
PF02516	259.05	Oligosaccharyl transferase STT3 subunit
PF07075	258.9	Protein of unknown function (DUF1343)
PF03130	257.925	PBS lyase HEAT-like repeat
PF09630	257.475	Domain of unknown function (DUF2024)
PF00415	257.275	Regulator of chromosome condensation (RCC1) repeat
PF01722	257.2	BolA-like protein
PF00368	256.55	Hydroxymethylglutaryl-coenzyme A reductase
PF00432	256.525	Prenyltransferase and squalene oxidase repeat
PF03352	256.35	Methyladenine glycosylase
PF00101	256.325	Ribulose bisphosphate carboxylase, small chain
PF09712	255.65	Poly(R)-hydroxyalkanoic acid synthase subunit (PHA_synth_III_E)
PF08028	254.2	Acyl-CoA dehydrogenase, C-terminal domain
PF01865	254.075	Protein of unknown function DUF47
PF01596	253.8	O-methyltransferase
PF04362	253.15	Bacterial Fe(2+) trafficking
PF13518	251.25	Helix-turn-helix domain
PF00392	250.55	Bacterial regulatory proteins, gntR family
PF10590	250.5	Pyridoxine 5'-phosphate oxidase C-terminal dimerisation region
PF01873	250.175	Domain found in IF2B/IF5
PF01983	250.05	Guanylyl transferase CofC like
PF03641	249.9	Possible lysine decarboxylase
PF01569	249.5	PAP2 superfamily
PF01323	249.425	DSBA-like thioredoxin domain
PF13525	249.125	Outer membrane lipoprotein
PF07045	248.95	Protein of unknown function (DUF1330)
PF00454	248.925	Phosphatidylinositol 3- and 4-kinase
PF06832	248.9	Penicillin-Binding Protein C-terminus Family
PF13181	247.525	Tetratricopeptide repeat
PF04324	246.525	BFD-like [2Fe-2S] binding domain
PF13855	245.9	Leucine rich repeat
PF01734	245.575	Patatin-like phospholipase
PF04480	244.575	Protein of unknown function (DUF559)
PF00585	244.125	C-terminal regulatory domain of Threonine dehydratase
PF00710	243.95	Asparaginase
PF02482	243.8	Sigma 54 modulation protein / S30EA ribosomal protein
PF00493	243.325	MCM2/3/5 family
PF05943	242.2	Protein of unknown function (DUF877)
PF09297	242	NADH pyrophosphatase zinc ribbon domain
PF01925	240.825	Sulfite exporter TauE/SafE
PF01599	240.725	Ribosomal protein S27a
PF13007	239.925	Transposase C of IS166 homeodomain
PF00213	239.5	ATP synthase delta (OSCP) subunit
PF09239	238.7	Topoisomerase VI B subunit, transducer
PF00871	237.6	Acetokinase family
PF06849	237.575	Protein of unknown function (DUF1246)
PF06973	237.575	Domain of unknown function (DUF1297)
PF02734	237.425	DAK2 domain
PF08757	237.375	CotH protein
PF03734	237.175	L,D-transpeptidase catalytic domain
PF02581	237.05	Thiamine monophosphate synthase/TENI
PF02686	235.875	Glu-tRNAGln amidotransferase C subunit
PF13520	235.725	Amino acid permease
PF02321	235.625	Outer membrane efflux protein
PF02002	235.425	TFIIE alpha subunit
PF04408	234.1	Helicase associated domain (HA2)
PF07705	233.975	CARDB
PF13531	232.55	Bacterial extracellular solute-binding protein
PF02201	232.525	SWIB/MDM2 domain
PF07661	232.375	MORN repeat variant
PF12680	231.35	SnoaL-like domain
PF02065	230.65	Melibiase
PF07943	230.575	Penicillin-binding protein 5, C-terminal domain
PF13624	229.5	SurA N-terminal domain
PF00782	229.15	Dual specificity phosphatase, catalytic domain
PF00565	228.975	Staphylococcal nuclease homologue
PF03746	228.95	LamB/YcsF family
PF14104	228.875	Domain of unknown function (DUF4277)
PF04434	228.425	SWIM zinc finger
PF13369	228.4	Transglutaminase-like superfamily
PF05670	228.2	Domain of unknown function (DUF814)
PF13737	227.375	Transposase DDE domain
PF01782	227.25	RimM N-terminal domain
PF09296	226.475	NADH pyrophosphatase-like rudimentary NUDIX domain
PF03309	226.2	Type III pantothenate kinase
PF02146	226.2	Sir2 family
PF01655	226.125	Ribosomal protein L32
PF10544	225.8	T5orf172 domain
PF02522	225.5	Aminoglycoside 3-N-acetyltransferase
PF13684	225.475	Dihydroxyacetone kinase family
PF01015	225.125	Ribosomal S3Ae family
PF03712	224.7	Copper type II ascorbate-dependent monooxygenase, C-terminal domain
PF02592	224.275	Uncharacterized ACR, YhhQ family COG1738
PF02622	224	Uncharacterized ACR, COG1678
PF00775	223.95	Dioxygenase
PF14805	223.625	Tetrahydrodipicolinate N-succinyltransferase N-terminal
PF12700	223.375	HlyD family secretion protein
PF03652	223.325	Uncharacterised protein family (UPF0081)
PF06240	223.175	Carbon monoxide dehydrogenase subunit G (CoxG)
PF03051	222.9	Peptidase C1-like family
PF08279	221.95	HTH domain
PF01813	221.65	ATP synthase subunit D
PF08823	221.525	Putative peptidoglycan binding domain
PF09850	221.175	Uncharacterized protein conserved in bacteria (DUF2077)
PF13229	220.7	Right handed beta helix region
PF12390	220.225	Selenocysteine synthase N terminal
PF03702	220	Uncharacterised protein family (UPF0075)
PF01996	219.575	F420-0:Gamma-glutamyl ligase
PF01364	219	Peptidase family C25
PF01473	218.775	Putative cell wall binding repeat
PF12354	218	Bacterial adhesion/invasion protein N terminal
PF00217	217.825	ATP:guanido phosphotransferase, C-terminal catalytic domain
PF01253	216.925	Translation initiation factor SUI1
PF01637	215.675	Archaeal ATPase
PF13406	215.6	Transglycosylase SLT domain
PF00827	215.5	Ribosomal L15
PF13754	215.025	Bacterial Ig-like domain (group 3)
PF14493	214.7	Helix-turn-helix domain
PF09489	213.55	Probable cobalt transporter subunit (CbtB)
PF03319	213.525	Ethanolamine utilisation protein EutN/carboxysome
PF03958	212.975	Bacterial type II/III secretion system short domain
PF02390	212.725	Putative methyltransferase
PF03685	212.55	Uncharacterised protein family (UPF0147)
PF01503	212.25	Phosphoribosyl-ATP pyrophosphohydrolase
PF04264	212	YceI-like domain
PF14236	211.75	Domain of unknown function (DUF4338)
PF08704	211.575	tRNA methyltransferase complex GCD14 subunit
PF12419	210.7	SNF2 Helicase protein
PF01903	210.625	CbiX
PF01474	210.15	Class-II DAHP synthetase family
PF01068	209.95	ATP dependent DNA ligase domain
PF03825	208.775	Nucleoside H+ symporter
PF06971	207.975	Putative DNA-binding protein N-terminus
PF05930	207.475	Prophage CP4-57 regulatory protein (AlpA)
PF07885	207.375	Ion channel
PF00428	207.3	60s Acidic ribosomal protein
PF11376	207.075	Protein of unknown function (DUF3179)
PF02423	207.05	Ornithine cyclodeaminase/mu-crystallin family
PF01992	206.95	ATP synthase (C/AC39) subunit
PF13447	206.25	Seven times multi-haem cytochrome CxxCH
PF09520	205.475	Type II restriction endonuclease, TdeIII
PF08802	205.425	Cytochrome B6-F complex Fe-S subunit
PF02222	203.9	ATP-grasp domain
PF13709	203.775	Domain of unknown function (DUF4159)
PF11741	203.2	AMIN domain
PF01812	202.925	5-formyltetrahydrofolate cyclo-ligase family
PF02417	202.225	Chromate transporter
PF01527	201.975	Transposase
PF01157	201.825	Ribosomal protein L21e
PF05922	201.625	Peptidase inhibitor I9
PF07703	201.225	Alpha-2-macroglobulin family N-terminal region
PF12418	201.2	Acyl-CoA dehydrogenase N terminal
PF06452	201	Domain of unknown function (DUF1083)
PF12441	200.425	Protein of unknown function (DUF3680)
PF09651	199.65	CRISPR-associated protein (Cas_APE2256)
PF06769	199.625	Plasmid encoded toxin Txe
PF03880	199.575	DbpA RNA binding domain
PF00817	199.425	impB/mucB/samB family
PF03775	198.35	Septum formation inhibitor MinC, C-terminal domain
PF05960	197.45	Bacterial protein of unknown function (DUF885)
PF02113	197.425	D-Ala-D-Ala carboxypeptidase 3 (S13) family
PF11974	197	Alpha-2-macroglobulin MG1 domain
PF03200	196.975	Mannosyl oligosaccharide glucosidase
PF07584	195.45	Aerotolerance regulator N-terminal
PF08126	195.375	Propeptide_C25
PF12784	194.825	PD-(D/E)XK nuclease family transposase
PF07652	194.775	Flavivirus DEAD domain
PF13238	194.35	AAA domain
PF03357	193.475	Snf7
PF01116	192.65	Fructose-bisphosphate aldolase class-II
PF14551	192.325	MCM N-terminal domain
PF01975	192.325	Survival protein SurE
PF01862	192.15	Pyruvoyl-dependent arginine decarboxylase (PvlArgDC)
PF02872	191.8	5'-nucleotidase, C-terminal domain
PF12183	191.775	Restriction endonuclease NotI
PF01025	191.75	GrpE
PF02635	191.6	DsrE/DsrF-like family
PF03475	191.25	3-alpha domain
PF01210	190.825	NAD-dependent glycerol-3-phosphate dehydrogenase N-terminus
PF01092	190.6	Ribosomal protein S6e
PF08819	190.575	Domain of unknown function (DUF1802)
PF14269	190.4	Arylsulfotransferase (ASST)
PF07717	190.175	Oligonucleotide/oligosaccharide-binding (OB)-fold
PF14707	190	C-terminal region of aryl-sulfatase
PF00398	189.925	Ribosomal RNA adenine dimethylase
PF04296	189.6	Protein of unknown function (DUF448)
PF05088	189.45	Bacterial NAD-glutamate dehydrogenase
PF01988	189.025	VIT family
PF13732	188.85	Domain of unknown function (DUF4162)
PF02325	188.675	YGGT family
PF13231	188.175	Dolichyl-phosphate-mannose-protein mannosyltransferase
PF14606	187.525	GDSL-like Lipase/Acylhydrolase family
PF12345	187.45	Protein of unknown function (DUF3641)
PF00556	187.375	Antenna complex alpha/beta subunit
PF07136	187.3	Protein of unknown function (DUF1385)
PF01921	187.15	tRNA synthetases class I (K)
PF11898	187.15	Domain of unknown function (DUF3418)
PF04266	186.975	ASCH domain
PF00498	186.575	FHA domain
PF01170	186.45	Putative RNA methylase family UPF0020
PF00882	186.125	Zinc dependent phospholipase C
PF05524	185.775	PEP-utilising enzyme, N-terminal
PF00891	185.65	O-methyltransferase
PF00207	185.25	Alpha-2-macroglobulin family
PF02673	185.2	Bacitracin resistance protein BacA
PF06831	185.2	Formamidopyrimidine-DNA glycosylase H2TH domain
PF01151	184.825	GNS1/SUR4 family
PF03693	184.525	Uncharacterised protein family (UPF0156)
PF13700	183.425	Domain of unknown function (DUF4158)
PF00429	183.1	ENV polyprotein (coat polyprotein)
PF03708	183.1	Avian retrovirus envelope protein, gp85
PF11799	182.65	impB/mucB/samB family C-terminal domain
PF13271	182.075	Domain of unknown function (DUF4062)
[truncated: 3,258 more rows]

## Sheet: SUPERFAMILY_SC
id	Expression	description
53474	1.16852e+06	alpha/beta-Hydrolases
81442	592828	Cytochrome c oxidase subunit I-like
51294	436025	Hedgehog/intein (Hint) domain
81452	320447	Cytochrome c oxidase subunit III-like
51055	293813	Carbohydrate binding domain
49503	224334	Cupredoxins
81464	195732	Cytochrome c oxidase subunit II-like, transmembrane region
47113	161937	Histone-fold
52540	125381	P-loop containing nucleoside triphosphate hydrolases
51445	124827	(Trans)glycosidases
56719	123066	Type II DNA topoisomerase
49265	109788	Fibronectin type III
81336	108766	F1F0 ATP synthase subunit A
54556	103764	Chitinase insertion domain
81342	96361.1	Transmembrane di-heme cytochromes
81648	81459	a domain/subunit of cytochrome bc1 complex (Ubiquinol-cytochrome c reductase)
53067	81116	Actin-like ATPase domain
111352	75408.1	Ammonium transporter
51735	58202.9	NAD(P)-binding Rossmann-fold domains
53850	51573	Periplasmic binding protein-like II
53706	43608.5	Formate dehydrogenase/DMSO reductase, domains 1-3
53383	42966.8	PLP-dependent transferases
54211	42739	Ribosomal protein S5 domain 2-like
81483	41968.8	Bacterial photosystem II reaction centre, L and M subunits
50249	40551.5	Nucleic acid-binding proteins
50447	40265.5	Translation proteins
46626	39989.5	Cytochrome c
64484	34388.7	beta and beta-prime subunits of DNA dependent RNA-polymerase
52518	34154	Thiamin diphosphate-binding fold (THDP-binding)
52374	33672.6	Nucleotidylyl transferase
51905	31510.7	FAD/NAD(P)-binding domain
54236	30884.3	Ubiquitin-like
53720	30769.2	ALDH-like
46458	29324.1	Globin-like
55681	28657.7	Class II aaRS and biotin synthetases
81558	28448.2	Photosystem I subunits PsaA/PsaB
56112	28403	Protein kinase-like (PK-like)
53822	28068.7	Periplasmic binding protein-like I
56801	27712.2	Acetyl-CoA synthetase-like
54862	26472.7	4Fe-4S ferredoxins
52833	25692.6	Thioredoxin-like
48592	24992.7	GroEL equatorial domain-like
50465	24697.9	EF-Tu/eEF-1alpha/eIF2-gamma C-terminal domain
52096	24467.4	ClpP/crotonase
53335	23581.7	S-adenosyl-L-methionine-dependent methyltransferases
56672	23319.3	DNA/RNA polymerases
51569	23274.5	Aldolase
100920	23072	Heat shock protein 70kD (HSP70), peptide-binding domain
52029	22990.8	GroEL apical domain-like
55931	22918.5	Glutamine synthetase/guanido kinase
56235	22528.7	N-terminal nucleophile aminohydrolases (Ntn hydrolases)
161098	22461.1	MetI-like
47323	22110.2	Anticodon-binding domain of a subclass of class I aminoacyl-tRNA synthetases
56059	21043.2	Glutathione synthetase ATP-binding domain-like
50182	20432.5	Sm-like ribonucleoproteins
56645	20381.8	Acyl-CoA dehydrogenase NM domain-like
103025	19763.7	Folate-binding domain
51395	19361.8	FMN-linked oxidoreductases
52016	19188.4	LeuD/IlvD-like
47917	18517.2	C-terminal domain of alpha and beta subunits of F1 ATP synthase
50615	18088.1	N-terminal domain of alpha and beta subunits of F1 ATP synthase
55347	17409.4	Glyceraldehyde-3-phosphate dehydrogenase-like, C-terminal domain
55874	17076.2	ATPase domain of HSP90 chaperone/DNA topoisomerase II/histidine kinase
51556	16750	Metallo-dependent hydrolases
51621	16745.6	Phosphoenolpyruvate/pyruvate domain
47240	16658.4	Ferritin-like
53732	16404.5	Aconitase iron-sulfur domain
52440	16147.5	PreATP-grasp domain
52317	15500.7	Class I glutamine amidotransferase-like
51998	15410.5	PFL-like glycyl radical enzymes
53659	15243.2	Isocitrate/Isopropylmalate dehydrogenase-like
52467	14829.2	DHS-like NAD/FAD-binding domain
54980	14809.1	EF-G C-terminal domain-like
50677	14755.1	ValRS/IleRS/LeuRS editing domain
50998	14652.2	Quinoprotein alcohol dehydrogenase-like
52922	14604.3	TK C-terminal domain-like
52283	14511.1	Formate/glycerate dehydrogenase catalytic domain-like
55068	14462.3	Peptide methionine sulfoxide reductase
88946	14395.2	Sigma2 domain of RNA polymerase sigma factors
47203	13995.6	Acyl-CoA dehydrogenase C-terminal domain-like
52402	13729.1	Adenine nucleotide alpha hydrolases-like
53098	13696.6	Ribonuclease H-like
53795	13638.4	PEP carboxykinase-like
51649	13629.1	RuBisCo, C-terminal domain
68923	13560.4	PEP carboxykinase N-terminal domain
53901	13497	Thiolase-like
53686	13256.5	Tryptophan synthase beta subunit-like PLP-dependent enzymes
48179	13067.4	6-phosphogluconate dehydrogenase C-terminal domain-like
161077	12824.9	Photosystem II antenna protein-like
50129	12777.8	GroES-like
56228	12667.7	Aldehyde ferredoxin oxidoreductase, N-terminal domain
51604	12643.9	Enolase C-terminal domain-like
48310	12555.6	Aldehyde ferredoxin oxidoreductase, C-terminal domains
51316	12398.7	Mss4-like
100934	12142.9	Heat shock protein 70kD (HSP70), C-terminal subdomain
50692	11768.6	ADC-like
140990	11334.1	FtsH protease domain-like
56634	11117.6	Heme-dependent catalase-like
54826	11097.4	Enolase N-terminal domain-like
50891	11018.7	Cyclophilin-like
55920	10840	Creatinase/aminopeptidase
47473	10805.6	EF-hand
81923	10751.9	Double Clp-N motif
51230	10628.5	Single hybrid motif
50104	10620	Translation proteins SH3-like domain
55239	10611.9	RuBisCO, small subunit
52954	10363	Class II aaRS ABD-related
53223	10306.1	Aminoacid dehydrogenase-like, N-terminal domain
88697	10215.6	PUA domain-like
69336	10212.6	Alpha subunit of glutamate synthase, C-terminal domain
56784	10157.9	HAD-like
56425	10133.8	Succinate dehydrogenase/fumarate reductase flavoprotein, catalytic domain
90123	9854.92	ABC transporter transmembrane region
51246	9442.77	Rudiment single hybrid motif
47729	9234.08	IHF-like DNA-binding proteins
53271	9002.6	PRTase-like
54849	8885.65	GroEL-intermediate domain like
46977	8884.02	Succinate dehydrogenase/fumarate reductase flavoprotein C-terminal domain
52490	8877.52	Tubulin nucleotide-binding domain-like
52242	8871.8	Cobalamin (vitamin B12)-binding domain
55666	8842.95	Ribonuclease PH domain 2-like
53187	8833.75	Zn-dependent exopeptidases
55550	8735.08	SH2 domain
55424	8728.62	FAD/NAD-linked reductases, dimerisation (C-terminal) domain
51703	8681.48	Cobalamin (vitamin B12)-dependent enzymes
51366	8597.83	Ribulose-phoshate binding barrel
89360	8573.98	HesB-like domain
48557	8566.12	L-aspartase-like
56601	8452.1	beta-lactamase/transpeptidase-like
48256	8445.23	Citrate synthase
143975	8403.6	IlvD/EDD N-terminal domain-like
54814	8305.8	Prokaryotic type KH domain (KH-domain type II)
56014	8277.67	Nitrite and sulphite reductase 4Fe-4S domain-like
54368	7877.18	Glutamine synthetase, N-terminal domain
48108	7859.73	Carbamoyl phosphate synthetase, large subunit connection domain
56752	7591.9	D-aminoacid aminotransferase-like PLP-dependent enzymes
101904	7493.35	GyrA/ParC C-terminal domain-like
56281	7444.73	Metallo-hydrolase/oxidoreductase
52335	7385.65	Methylglyoxal synthase-like
54631	7298.68	CBS-domain pair
89796	7296.75	CoA-transferase family III (CaiB/BaiF)
55973	7153.27	S-adenosylmethionine synthetase
52172	7129.1	CheY-like
52210	7127.2	Succinyl-CoA synthetase domains
101960	7024.73	Stabilizer of iron transporter SufD
56762	7004.45	HydB/Nqo4-like
52799	6998.75	(Phosphotyrosine protein) phosphatases II
55486	6822.8	Metalloproteases (zincins), catalytic domain
53697	6796.5	SIS domain
48168	6791.38	R1 subunit of ribonucleotide reductase, N-terminal domain
54292	6750.85	2Fe-2S ferredoxin-like
52313	6735.38	Ribosomal protein S2
88659	6623.85	Sigma3 and sigma4 domains of RNA polymerase sigma factors
142019	6539.85	Nqo1 FMN-binding domain-like
54966	6539.45	RuBisCO, large subunit, small (N-terminal) domain
51412	6384.6	Inosine monophosphate dehydrogenase (IMPDH)
81767	6369.07	Pre-protein crosslinking domain of SecA
52777	6311.23	CoA-dependent acyltransferases
56935	6253.38	Porins
81301	6251.15	Nucleotidyltransferase
55307	6248.45	Tubulin C-terminal domain-like
53649	6196.32	Alkaline phosphatase-like
81886	6164.73	Helical scaffold and wing domains of SecA
53756	6082.23	UDP-Glycosyltransferase/glycogen phosphorylase
51161	6055.3	Trimeric LpxA-like enzymes
55186	6029.73	ThrRS/AlaRS common domain
100950	5992.9	NagB/RpiA/CoA transferase-like
52768	5980.55	Arginase/deacetylase
50022	5960.62	ISP domain
82866	5863.35	Multidrug efflux transporter AcrB transmembrane domain
55124	5738.8	Nitrite/Sulfite reductase N-terminal domain-like
56003	5705.48	Molybdenum cofactor-binding domain
56327	5674.52	LDH C-terminal domain-like
54736	5672.73	ClpS-like
56918	5658.85	Light-harvesting complex subunits
47336	5621.3	ACP-like
142984	5608.38	Nqo1 middle domain-like
48452	5589.7	TPR-like
50494	5495.9	Trypsin-like serine proteases
50044	5454.98	SH3-domain
56553	5451.23	Insert subdomain of RNA polymerase alpha subunit
48403	5440.7	Ankyrin repeat
46565	5374.5	Chaperone J-domain
47789	5287.23	C-terminal domain of RNA polymerase alpha subunit
53137	5240.05	Translational machinery components
46785	5194.93	Winged helix DNA-binding domain
56042	5148.3	PurM C-terminal domain-like
56712	5091.93	Prokaryotic type I DNA topoisomerase
54534	5091.82	FKBP-like
109604	5089.23	HD-domain/PDEase-like
54637	5014.75	Thioesterase/thiol ester dehydrase-isomerase
52161	4985.62	Ribosomal protein L13
53633	4957.3	Carbamate kinase-like
101898	4943.27	NHL repeat
140490	4928.55	Nqo1C-terminal domain-like
47973	4906	Ribosomal protein S7
50978	4896.7	WD40 repeat-like
55326	4883.85	PurM N-terminal domain-like
53448	4877.95	Nucleotide-diphospho-sugar transferases
101353	4824.07	Putative anticodon-binding domain of alanyl-tRNA synthetase (AlaRS)
55174	4719.55	Alpha-L RNA-binding motif
53927	4710.55	Cytidine deaminase-like
142754	4677.1	NadA-like
46906	4674.1	Ribosomal protein L11, C-terminal domain
56770	4666.68	HydA/Nqo6-like
55200	4642.6	Translation initiation factor IF3, C-terminal domain
81271	4630.5	TGS-like
111283	4561.1	Putative modulator of DNA gyrase, PmbA/TldD
54364	4538.62	Translation initiation factor IF3, N-terminal domain
54686	4532.45	Ribosomal protein L16p/L10e
74778	4523.35	Aconitase B, N-terminal domain
54665	4422.73	CO dehydrogenase molybdoprotein N-domain-like
53623	4408.07	MurD-like peptide ligases, catalytic domain
50715	4404.12	Ribosomal protein L25-like
103647	4356.38	TSP type-3 repeat
88723	4341.3	PIN domain-like
75620	4315.1	Release factor
56529	4230	FAH
47807	4213.95	5' to 3' exonuclease, C-terminal subdomain
52943	4197.23	ATP synthase (F1-ATPase), gamma subunit
51182	4146.77	RmlC-like cupins
51430	4134.38	NAD(P)-linked oxidoreductase
55282	4097.73	RL5-like
110942	4076.45	HSP90 C-terminal domain
57716	4055.85	Glucocorticoid receptor-like (DNA-binding domain)
69705	4024.53	Transcription factor NusA, N-terminal domain
55620	4014.03	Tetrahydrobiopterin biosynthesis enzymes-like
103088	4007.25	OmpA-like
54821	4005.15	Ribosomal protein S3 C-terminal domain
56808	3973.57	Ribosomal protein L1
54747	3936.6	Ribosomal L11/L12e N-terminal domain
55008	3906.4	HMA, heavy metal-associated domain
160369	3902.55	Ribosomal protein L10-like
75304	3846.9	Amidase signature (AS) enzymes
53955	3769.9	Lysozyme-like
56655	3749.2	Carbohydrate phosphatase
82679	3748.18	N-utilization substance G protein NusG, N-terminal domain
57770	3747.25	Methionyl-tRNA synthetase (MetRS), Zn-domain
53671	3743.4	Aspartate/ornithine carbamoyltransferase
57938	3596.07	DnaJ/Hsp40 cysteine-rich domain
63411	3563.68	LuxS/MPP-like metallohydrolase
54995	3556.72	Ribosomal protein S6
54810	3518.28	GMP synthetase C-terminal dimerisation domain
81321	3514.1	Family A G protein-coupled receptor-like
55979	3456.25	DNA clamp
47943	3418.18	Retrovirus capsid protein, N-terminal core domain
160766	3412.25	NE1680-like
101790	3381.2	Aminomethyltransferase beta-barrel domain
55205	3348.65	EPT/RTPC-like
53738	3343.03	Phosphoglucomutase, first 3 domains
55073	3318.8	Nucleotide cyclase
54373	3316.35	FAD-linked reductases, C-terminal domain
48113	3309	Heme-dependent peroxidases
47836	3302.9	Retroviral matrix proteins
54752	3263	RecA protein, C-terminal domain
64234	3249.7	Photosystem I subunit PsaD
48295	3242.55	TrpR-like
54189	3238.72	Ribosomal proteins S24e, L23 and L15e
143800	3208.72	L28p-like
49599	3171.78	TRAF domain-like
48150	3165.78	DNA-glycosylase
69864	3140.43	Argininosuccinate synthetase, C-terminal domain
56796	3108.4	Dehydroquinate synthase-like
82282	3103.2	Homocysteine S-methyltransferase
56322	3098.57	ADC synthase
55031	3085.3	Bacterial exopeptidase dimerisation domain
52021	3056.45	Carbamoyl phosphate synthetase, small subunit N-terminal domain
57756	3047.8	Retrovirus zinc finger-like domains
54999	3040.72	Ribosomal protein S10
56436	2984.82	C-type lectin-like
50952	2967	Soluble quinoprotein glucose dehydrogenase
48264	2949.55	Cytochrome P450
54919	2923.05	Nucleoside diphosphate kinase, NDK
54719	2920.8	Fe,Mn superoxide dismutase (SOD), C-terminal domain
55261	2917.22	GAD domain-like
55271	2901.8	DNA repair protein MutS, domain I
63380	2899.8	Riboflavin synthase domain-like
46609	2889.97	Fe,Mn superoxide dismutase (SOD), N-terminal domain
50193	2883.6	Ribosomal protein L14
51419	2833.43	PLP-binding barrel
51726	2831.72	UROD/MetE-like
53244	2799.53	MurD-like peptide ligases, peptide-binding domain
53328	2794.2	Formyltransferase
54570	2768.8	Ribosomal protein S19
56053	2756.62	Ribosomal protein L6
110324	2755.12	Ribosomal L27 protein-like
50800	2718.3	PK beta-barrel domain-like
55120	2709.82	Pseudouridine synthase
102114	2691.5	Radical SAM enzymes
53092	2687.2	Creatinase/prolidase N-terminal domain
54197	2631.1	HIT-like
48334	2611.55	DNA repair protein MutS, domain III
54495	2609.28	UBC-like
54001	2564.8	Cysteine proteinases
54713	2540.6	Elongation factor Ts (EF-Ts), dimerisation domain
52743	2536.65	Subtilisin-like
47781	2510.22	RuvA domain 2-like
82649	2496.5	SufE/NifU
52009	2486.15	Phosphohistidine domain
46946	2456.57	S13-like H2TH domain
103263	2450.93	Chorismate synthase, AroC
52980	2447.5	Restriction endonuclease-like
56176	2436.15	FAD-binding/transporter-associated domain-like
52166	2426.65	Ribosomal protein L4
75217	2418.65	alpha/beta knot
52343	2396.93	Ferredoxin reductase-like, C-terminal NADP-linked domain
53167	2391.2	Purine and uridine phosphorylases
56534	2388.15	Aromatic aminoacid monoxygenases, catalytic and oligomerization domains
56047	2387.07	Ribosomal protein S8
46548	2372.45	alpha-helical ferredoxin
56091	2346.5	DNA ligase/mRNA capping enzyme, catalytic domain
53748	2342.25	Phosphoglycerate kinase
117130	2334.68	CsrA-like
47644	2323.88	Methionine synthase domain
54768	2310.12	dsRNA-binding domain-like
56024	2308.3	Phospholipase D/nuclease
53784	2270.47	Phosphofructokinase
51717	2261.6	Dihydropteroate synthetase-like
56507	2239.85	Methionine synthase activation domain-like
47741	2186.78	CO dehydrogenase ISP C-domain like
56524	2135.07	Oxidoreductase molybdopterin-binding domain
55831	2134.53	Thymidylate synthase/dCMP hydroxymethylase
55821	2132.15	YrdC/RibB
47446	2129.12	Signal peptide-binding domain
143517	2127.75	TRCF domain-like
50974	2120.32	Nitrous oxide reductase, N-terminal domain
54843	2105.68	Ribosomal protein L22
54593	2091.95	Glyoxalase/Bleomycin resistance protein/Dihydroxybiphenyl dioxygenase
50621	2086	Alanine racemase C-terminal domain-like
51120	2064.8	beta-Roll
141259	2059.3	CarD-like
81296	2051.82	E set domains
140356	2040.62	PPK N-terminal domain-like
48576	2027.28	Terpenoid synthases
47954	2025.28	Cyclin-like
53150	2019.4	DNA repair protein MutS, domain II
81901	2003.8	HCP-like
52080	1983.25	Ribosomal proteins L15p and L18e
74731	1983.17	Ribosomal protein L20
52949	1942.25	Macro domain-like
88713	1940.62	Glycoside hydrolase/deacetylase
50475	1939.8	FMN-binding split barrel
64518	1937.97	Phase 1 flagellin
53218	1928.88	Molybdenum cofactor biosynthesis proteins
46911	1927.58	Ribosomal protein S18
143243	1912.83	Nqo5-like
109736	1906.35	FGAM synthase PurL, linker domain
55257	1906.35	RBP11-like subunits of RNA polymerase
49785	1905.53	Galactose-binding domain-like
54913	1871.22	GlnB-like
117916	1858.72	Fe-S cluster assembly (FSCA) domain-like
141091	1851.3	L21p-like
54506	1841.2	Diaminopimelate epimerase-like
51645	1836.7	Malate synthase G
69572	1834.92	Activating enzymes of the ubiquitin-like proteins
55298	1831.4	YjgF-like
56349	1829.78	DNA breaking-rejoining enzymes
82704	1829.1	AlbA-like
89095	1819.72	GatB/YqeY motif
48613	1789.92	Heme oxygenase-like
48024	1781.95	N-terminal domain of DnaB helicase
54565	1772.33	Ribosomal protein S16
48019	1769.8	post-AAA+ oligomerization domain-like
52507	1755.08	Homo-oligomeric flavin-containing Cys decarboxylases, HFCD
143724	1726.38	PHP14-like
82697	1710.03	PurS-like
51283	1705.47	dUTPase-like
51658	1696.75	Xylose isomerase-like
64263	1677.22	Prokaryotic ribosomal protein L17
51713	1671.58	tRNA-guanine transglycosylase
57829	1665.17	Zn-binding ribosomal proteins
53790	1650.4	Tetrapyrrole methylase
51338	1647.45	Composite domain of metallo-dependent hydrolases
47060	1637.62	S15/NS1 RNA-binding domain
56104	1634.83	SAICAR synthase-like
56420	1618.72	Peptide deformylase
55021	1615.47	ACT-like
48034	1591.72	Guanido kinase N-terminal domain
64586	1564.05	C-terminal domain of ProRS
52141	1562.95	Uracil-DNA glycosylase-like
81653	1555.75	Calcium ATPase, transduction domain A
52151	1547	FabD/lysophospholipase-like
52279	1542.3	Beta-D-glucan exohydrolase, C-terminal domain
161045	1533.67	Cytochrome b559 subunits
52935	1525.62	PK C-terminal domain-like
81568	1485.05	Photosystem I reaction center subunit XI, PsaL
111326	1484.4	Urocanase
81665	1477.8	Calcium ATPase, transmembrane domain M
57783	1461.45	Zinc beta-ribbon
64158	1443.58	2,3-Bisphosphoglycerate-independent phosphoglycerate mutase, substrate-binding domain
48173	1433.65	Cryptochrome/photolyase FAD-binding domain
51351	1418.25	Triosephosphate isomerase (TIM)
102886	1397.38	Coproporphyrinogen III oxidase
69055	1392.22	1-deoxy-D-xylulose-5-phosphate reductoisomerase, C-terminal domain
53613	1389.65	Ribokinase-like
51730	1382.25	FAD-linked oxidoreductase
49764	1375.95	HSP20-like chaperones
81536	1371.3	Subunit III of photosystem I reaction centre, PsaF
48300	1366.45	Ribosomal protein L7/12, oligomerisation (N-terminal) domain
69796	1348.8	Thymidylate synthase-complementing protein Thy1
49441	1344.38	Cytochrome f, large domain
55658	1343.33	L9 N-domain-like
64005	1321.72	Undecaprenyl diphosphate synthase
56037	1297.2	PheT/TilS domain
63882	1295.7	MoeA N-terminal region -like
50090	1292.12	Electron transport accessory proteins
56925	1283.78	OMPA-like
56317	1277.6	Carbon-nitrogen hydrolase
103491	1270.08	Preprotein translocase SecY subunit
56731	1260.9	DNA primase core
52499	1258.58	Isochorismatase-like hydrolases
69742	1257.9	Glutamyl tRNA-reductase catalytic, N-terminal domain
117457	1252.7	FumA C-terminal domain-like
142695	1243.4	RibA-like
103365	1239.4	Hypothetical protein PH1602
74982	1237.17	Small protein B (SmpB)
55194	1236.3	Ribosome recycling factor, RRF
89963	1233.42	YajQ-like
51984	1224.6	MurCD N-terminal domain
51197	1222.12	Clavaminate synthase-like
51306	1196.1	LexA/Signal peptidase
63737	1193.53	Leukotriene A4 hydrolase N-terminal domain
56219	1183.05	DNase I-like
51971	1171.35	Nucleotide-binding domain
52794	1164.08	PTS system IIB component-like
55811	1147.25	Nudix
52821	1134.3	Rhodanese/Cell cycle control phosphatase
51261	1124.83	Duplicated hybrid motif
46894	1119.83	C-terminal effector domain of the bipartite response regulators
50486	1096.58	FMT C-terminal domain-like
54909	1079.15	Dimeric alpha+beta barrel
81660	1077.05	Metal cation-transporting ATPase, ATP-binding domain N
103431	1072.08	Cytochrome f subunit of the cytochrome b6f complex, transmembrane anchor
52972	1071.72	ITPase-like
53800	1052.83	Chelatase
47819	1049.42	HRDC-like
55909	1045.47	Pentein
52425	1045.05	Cryptochrome/photolyase, N-terminal domain
141734	1039.67	HisI-like
68912	1039.22	Rho N-terminal domain-like
53933	1020.62	Microbial ribonucleases
143990	1013.88	YbiA-like
54928	1011.25	RNA-binding domain, RBD
102645	999.725	CoaB-like
75445	998.45	D-ribose-5-phosphate isomerase (RpiA), lid domain
46557	960.575	GreA transcript cleavage protein, N-terminal domain
52418	947.975	Nucleoside phosphorylase/phosphoribosyltransferase catalytic domain
50993	944.45	Peptidase/esterase 'gauge' domain
55315	932.45	L30e-like
55729	927.4	Acyl-CoA N-acyltransferases (Nat)
63433	924.4	Fumarylacetoacetate hydrolase, FAH, N-terminal domain
50324	918.6	Inorganic pyrophosphatase
52304	896.9	Type II 3-dehydroquinate dehydratase
64182	886.525	DHH phosphoesterases
52255	882.375	N5-CAIR mutase (phosphoribosylaminoimidazole carboxylase, PurE)
55040	868.675	Molybdenum cofactor biosynthesis protein C, MoaC
102735	862.725	Trigger factor ribosome-binding domain
55957	860	Phosphoglucomutase, C-terminal domain
51344	852.6	Epsilon subunit of F1F0-ATP synthase N-terminal domain
55248	852.025	PCD-like
143414	839.225	CcmK-like
55060	831.35	GHMP Kinase, C-terminal domain
111331	826.55	NAD kinase/diacylglycerol kinase-like
48163	826.1	An anticodon-binding domain of class I aminoacyl-tRNA synthetases
75625	826.075	YebC-like
81333	821.2	F1F0 ATP synthase subunit C
53807	809	Helical backbone metal receptor
82051	796.3	Obg GTP-binding protein N-terminal domain
75553	789	Smc hinge domain
81593	785.55	Nucleotidyltransferase substrate binding subunit/domain
111148	777.375	YggX-like
102405	775.575	MCP/YpsA-like
52218	771.9	Flavoproteins
56519	771.1	Penicillin binding protein dimerisation domain
52121	769.7	Lumazine synthase
140864	767.725	TROVE domain-like
53300	767.725	vWA-like
110399	748	ThiG-like
117143	746.45	Flagellar hook protein flgE
55653	731.775	Ribosomal protein L9 C-domain
143034	728.275	L35p-like
143456	719.875	VC0467-like
49329	715.875	Cu,Zn superoxide dismutase-like
54782	715.475	Porphobilinogen deaminase (hydroxymethylbilane synthase), C-terminal domain
161111	711.075	Cation efflux protein transmembrane domain-like
111304	688.65	Recombination protein RecR
82693	686.5	Multidrug efflux transporter AcrB pore domain; PN1, PN2, PC1 and PC2 subdomains
81799	677.05	Putative methyltransferase TM0872, insert domain
111337	675.2	QueA-like
110849	670.975	ParB/Sulfiredoxin
74650	668.7	Galactose mutarotase-like
55804	659.775	Phoshotransferase/anion transport protein
103256	647.45	Hypothetical protein TM0160
89000	641.25	post-HMGL domain-like
53597	634.575	Dihydrofolate reductase-like
56726	627.525	DNA topoisomerase IV, alpha subunit
47384	623.35	Homodimeric domain of signal transducing histidine kinase
64307	619.75	SirA-like
63892	619.125	Pyridoxine 5'-phosphate synthase
69721	616.575	DsrC, the gamma subunit of dissimilatory sulfite reductase
46992	613.15	Ribosomal protein S20
82714	606.025	Multidrug efflux transporter AcrB TolC docking domain; DN and DC subdomains
109635	602.975	DnaK suppressor protein DksA, alpha-hairpin domain
56300	584.5	Metallo-dependent phosphatases
51011	582.525	Glycosyl hydrolase domain
54690	575.3	Molybdopterin synthase subunit MoaE
110111	573.9	Ctag/Cox11
118215	573.675	Proton glutamate symport protein
47364	570.775	Domain of the SRP/SRP receptor G-proteins
161025	568.5	Photosystem II 10 kDa phosphoprotein PsbH
55945	564.7	TATA-box binding protein-like
51679	563.275	Bacterial luciferase-like
64167	559.225	SurE-like
158757	555.475	SMc04008-like
75169	547.4	DsrEFH-like
82607	544.8	YbaB-like
55447	544.675	CO dehydrogenase flavoprotein C-terminal domain-like
47616	543.525	GST C-terminal domain-like
82657	515.475	BolA-like
158442	507.8	DsbB-like
50370	503.775	Ricin B-like lectins
161093	496.725	MgtE membrane domain-like
141072	495.975	CalX-like
143548	495.3	Serine metabolism enzymes domain
57184	481.725	Growth factor receptor domain
81624	481.425	N-terminal domain of MutM-like DNA repair proteins
52266	478.125	SGNH hydrolase
69189	477.55	Penicillin-binding protein associated domain
56194	477.325	Uridine diphospho-N-Acetylenolpyruvylglucosamine reductase, MurB, C-terminal domain
81573	476.35	F1F0 ATP synthase subunit B, membrane domain
54991	469.925	Anticodon-binding domain of PheRS
81343	469.8	Fumarate reductase respiratory complex transmembrane subunits
161070	467.025	SNF-like
46561	463.725	Ribosomal protein L29 (L29p)
54580	453.425	Allophycocyanin linker chain (domain)
56266	453.35	DmpA/ArgJ-like
160920	449.1	PSTPO5379-like
52964	448.65	TolB, N-terminal domain
46924	448.25	RNA polymerase subunit RPB10
53639	437.5	AraD/HMP-PK domain-like
109728	437.35	Hypothetical protein AF0491, middle domain
48695	436.9	Multiheme cytochromes
103501	436.7	Respiratory nitrate reductase 1 gamma chain
57924	429.175	Inhibitor of apoptosis (IAP) repeat
116734	427.625	DNA methylase specificity domain
46955	420.75	Putative DNA-binding domain
53178	415.4	Peptidyl-tRNA hydrolase-like
81338	413.2	Aquaporin-like
51690	412.475	Nicotinate/Quinolinate PRTase C-terminal domain-like
56954	402.825	Outer membrane efflux proteins (OEP)
89733	402.825	L-sulfolactate dehydrogenase-like
55064	399.175	Translational regulator protein regA
63418	391.125	MurE/MurF N-terminal domain
142338	389.6	CofD-like
143631	388.625	ApbE-like
69765	386.4	IpsF-like
75615	385.25	Siroheme synthase middle domains-like
102215	383.575	Creatininase
109709	381.325	KorB DNA-binding domain-like
48239	378.7	Terpenoid cyclases/Protein prenyltransferases
117782	378.275	YbjQ-like
81585	371.025	PsbU/PolX domain-like
101874	370.175	YceI-like
58104	370.1	Methyl-accepting chemotaxis protein (MCP) signaling domain
141571	366.725	Pentapeptide repeat-like
55048	357.875	Probable ACP-binding domain of malonyl-CoA ACP transacylase
46767	355.6	Methylated DNA-protein cysteine methyltransferase, C-terminal domain
63867	352.2	MoeA C-terminal domain-like
109770	349.875	Nickel-containing superoxide dismutase, NiSOD
47831	349.575	Enzyme I of the PEP:sugar phosphotransferase system HPr-binding (sub)domain
47353	349.475	Retrovirus capsid dimerization domain-like
81891	349.025	Poly A polymerase C-terminal region-like
53774	347.625	Glutaminase/Asparaginase
111249	344.65	Sulfolobus fructose-1,6-bisphosphatase-like
49493	343.95	HSP40/DnaJ peptide-binding domain
82114	340.925	Riboflavin kinase-like
81544	336.875	Subunit IX of photosystem I reaction centre, PsaJ
55129	335.925	Ribosomal protein L30p/L7e
47413	335.125	lambda repressor-like DNA-binding domains
54523	333.075	Pili subunits
161021	331.475	Photosystem II reaction center protein J, PsbJ
49303	330.725	beta-Galactosidase/glucuronidase domain
56512	328.7	Nitric oxide (NO) synthase oxygenase domain
55116	327.725	Formiminotransferase domain of formiminotransferase-cyclodeaminase.
81382	327.4	Skp1 dimerisation domain-like
69754	325.775	Ribosome binding protein Y (YfiA homologue)
109998	322.325	Triger factor/SurA peptide-binding domain-like
69065	319.725	RNase III domain-like
49482	313.075	Aromatic compound dioxygenase
143968	308.45	UbiD C-terminal domain-like
48208	304.375	Six-hairpin glycosidases
52113	301.475	BRCT domain
46689	299.35	Homeodomain-like
54111	299.35	Urease, gamma-subunit
161055	297.9	PsbZ-like
49417	296.5	p53-like transcription factors
81345	294.5	ABC transporter involved in vitamin B12 uptake, BtuC
54695	294	POZ domain
118310	293.6	AN1-like Zinc finger
53254	290.525	Phosphoglycerate mutase-like
56741	288.175	Eukaryotic DNA topoisomerase I, N-terminal DNA-binding fragment
109755	281.15	PhoU-like
89028	278.875	Cobalamin adenosyltransferase-like
55481	275.825	N-terminal domain of eukaryotic peptide chain release factor subunit 1, ERF1
55961	275.45	Bet v1-like
50346	274.2	PRC-barrel domain
82093	269.125	Heme chaperone CcmE
111369	268.425	HlyD-like secretion proteins
57196	267.55	EGF/Laminin
57840	266.875	Ribosomal protein L36
52042	265.75	Ribosomal protein L32e
52788	260.575	Phosphotyrosine protein phosphatases I
56542	256.975	Substrate-binding domain of HMG-CoA reductase
143597	255.1	YojJ-like
88798	254.05	N-terminal, heterodimerisation domain of RBP7 (RpoE)
82549	252.825	DAK1/DegV-like
54675	244.7	Nicotinate/Quinolinate PRTase N-terminal domain-like
47459	244.525	HLH, helix-loop-helix DNA-binding domain
54791	242.625	Eukaryotic type KH-domain (KH-domain type I)
48493	240.075	gene 59 helicase assembly protein
81563	239.925	Photosystem I reaction center subunit X, PsaK
55781	239.65	GAF domain-like
63829	239.3	Calcium-dependent phosphotriesterase
110069	239	ApaG-like
46604	237.975	Epsilon subunit of F1F0-ATP synthase C-terminal domain
47005	235.3	Peripheral subunit-binding domain of 2-oxo acid dehydrogenase complex
52156	232.725	Initiation factor IF2/eIF5b, domain 3
142433	231.025	CinA-like
55846	230.55	N-acetylmuramoyl-L-alanine amidase-like
81324	230.5	Voltage-gated potassium channels
117281	228.625	Kelch motif
101967	226.725	Adhesin YadA, collagen-binding domain
55856	226.5	Cytochrome b5-like heme/steroid binding domain
46600	222.6	C-terminal UvrC-binding domain of UvrB
48140	222.075	Ribosomal protein L19 (L19e)
81935	216.775	N-terminal domain of bifunctional PutA protein
56276	213.6	S-adenosylmethionine decarboxylase
143865	212.425	CorA soluble domain-like
56271	208.8	Pyruvoyl-dependent histidine and arginine decarboxylases
89562	208.7	RraA-like
53056	205.8	beta-carbonic anhydrase, cab
64153	202.825	YjeF N-terminal domain-like
89623	202.2	Ribose/Galactose isomerase RpiB/AlsB
158436	200.6	Ta0600-like
51695	199.025	PLC-like phosphodiesterases
51069	196.875	Carbonic anhydrase
158694	196.25	UraD-Like
57662	193.475	Ferredoxin thioredoxin reductase (FTR), catalytic beta chain
55287	192.325	RPB5-like RNA polymerase subunit
75138	189.4	HprK N-terminal domain-like
82784	189.175	OsmC-like
144091	183.55	Rhomboid-like
58014	183.475	Coiled-coil domain of nucleotide exchange factor GrpE
46934	182.375	UBA-like
49777	179.625	PEBP-like
103378	175.675	2-methylcitrate dehydratase PrpD
53590	175.575	Nucleoside hydrolase
47380	174.825	ROP protein
110921	172.225	2-isopropylmalate synthase LeuA, allosteric (dimerisation) domain
140319	170.1	IscX-like
50156	169.2	PDZ domain-like
101821	165.725	Aminopeptidase/glucanase lid domain
52025	163.75	PA domain
158832	163.275	Tex N-terminal region-like
141130	161.575	Acetamidase/Formamidase-like
48013	159.775	NusB-like
81340	158.5	Clc chloride channel
102522	157.2	Bacterial fluorinating enzyme, N-terminal domain
116878	156.2	TrmE connector domain
48371	156	ARM repeat
75005	155.15	Arabinanase/levansucrase/invertase
51391	154.575	Thiamin phosphate synthase
55083	153.575	6-hydroxymethyl-7,8-dihydropterin pyrophosphokinase, HPPK
81606	150.825	PP2C-like
47794	148.525	Rad51 N-terminal domain-like
51278	148.15	Urease, beta-subunit
51126	147.025	Pectin lyase-like
101262	146.425	Methenyltetrahydrofolate cyclohydrolase-like
101386	145.975	all-alpha NTP pyrophosphatases
82185	143.65	Histone H3 K4-specific methyltransferase SET7/9 N-terminal domain
90002	142.275	Hypothetical protein YjiA, C-terminal domain
102546	140.5	RbsD-like
89919	140.075	Ribosome-binding factor A, RbfA
54427	139.55	NTF2-like
64397	139.45	Hsp33 domain
111038	139.325	YjbQ-like
74863	138.575	Thiol:disulfide interchange protein DsbD, N-terminal domain (DsbD-alpha)
75420	138.575	YhbC-like, N-terminal domain
55035	137.1	NAD-binding domain of HMG-CoA reductase
53681	136.025	Aspartate/glutamate racemase
55816	134.05	5'-nucleotidase (syn. UDP-sugar hydrolase), C-terminal domain
82153	133.375	FAS1 domain
50331	132.25	MOP-like
69360	132.125	Cell wall binding repeat
102705	131.1	NIF3 (NGG1p interacting factor 3)-like
141523	130.625	L,D-transpeptidase catalytic domain-like
49899	129.75	Concanavalin A-like lectins/glucanases
48029	129.325	FliG
49749	128.825	Group II dsDNA viruses VP
101478	127.675	ADP-ribosylglycohydrolase
101738	126.85	SspB-like
54585	126.8	Cdc48 domain 2-like
55826	126.175	YbaK/ProRS associated domain
54975	123.5	Acylphosphatase/BLUF domain-like
47823	123.475	lambda integrase-like, N-terminal domain
55469	122.975	FMN-dependent nitroreductase-like
82171	120.625	DPP6 N-terminal domain-like
143011	118.65	RelE-like
47370	118.275	Bromodomain
57802	117.025	Rubredoxin-like
50341	114.425	CheW-like
69500	113.825	DTD-like
116842	113.675	XseB-like
52058	113.675	L domain-like
69118	113.65	AhpD-like
48425	112.75	Sec7 domain
89957	112.75	MTH1187/YkoF-like
100879	110.625	Lesion bypass DNA polymerase (Y-family), little finger domain
89447	109.225	AbrB/MazE/MraZ-like
158791	108.85	MgtE N-terminal domain-like
64438	108.45	CNF1/YfiH-like putative cysteine hydrolases
82544	105.525	GckA/TtuD-like
143437	101.25	THUMP domain-like
55604	100.55	Glucose permease domain IIB
53041	98.575	Resolvase-like
110395	97.7	CutC-like
111342	97.55	CbiD-like
158615	97.525	RbcX-like
63393	96.5	RNA polymerase subunits
46579	94.2	Prefoldin
89124	94.075	Nop domain
56209	92.9	Nitrile hydratase alpha chain
102588	92.5	LmbE-like
141729	91.7	FimD N-terminal domain-like
57884	90.175	Ada DNA repair protein, N-terminal domain (N-Ada 10)
117856	89.725	AF0104/ALDC/Ptd012-like
161017	89.65	Photosystem II reaction center protein L, PsbL
57850	88.85	RING/U-box
159133	88.475	EutN/CcmL-like
117892	88.1	Band 7/SPFH domain
140478	87.1	LemA-like
141000	86.55	Glu-tRNAGln amidotransferase C subunit
118352	86.15	HSP33 redox switch-like
82861	85.95	Mechanosensitive channel protein MscS (YggB), transmembrane region
140869	85.925	GUN4-like
142823	85.35	ComB-like
54060	84.7	His-Me finger endonucleases
110581	83.55	Indigoidine synthase A-like
82689	83.375	Mechanosensitive channel protein MscS (YggB), C-terminal domain
144052	83.1	Thermophilic metalloprotease-like
52413	78.25	UDP-glucose/GDP-mannose dehydrogenase C-terminal domain
53323	78.05	Pyruvate-ferredoxin oxidoreductase, PFOR, domain III
89433	77.65	Baseplate structural protein gp8
55103	77.175	FAD-linked oxidases, C-terminal domain
101801	76.425	Surface presentation of antigens (SPOA)
53920	76.375	Fe-only hydrogenase
160935	75.775	VPA0735-like
57561	75.7	Methylamine dehydrogenase, L chain
55904	74.3	Ornithine decarboxylase C-terminal domain
89895	73.65	FYSH domain
54611	73.325	SecB-like
117023	72.9	DNA primase DnaG, C-terminal domain
50969	72.15	YVTN repeat-like/Quinoprotein amine dehydrogenase
118104	70.725	RalF, C-terminal domain
50685	70.3	Barwin-like endoglucanases
57997	69.9	Tropomyosin
54893	69.85	Aspartate carbamoyltransferase, Regulatory-chain, N-terminal domain
54984	69.4	eEF-1beta-like
143422	68.2	Transposase IS200-like
143081	67.525	BB1717-like
158997	67.45	Trm112p-like
47648	67.425	Nucleoside phosphorylase/phosphoribosyltransferase N-terminal domain
55718	65.9	SCP-like
103446	65.275	PetG subunit of the cytochrome b6f complex
101473	64.25	DhaL-like
49472	63.5	Transthyretin (synonym: prealbumin)
118196	61.675	YaeB-like
141986	61.625	LD-carboxypeptidase A C-terminal domain-like
47928	59.7	N-terminal domain of the delta subunit of the F1F0-ATP synthase
101215	59.2	KaiA/RbsU domain
55112	57.45	Formylmethanofuran:tetrahydromethanopterin formyltransferase
89392	56.45	Prokaryotic lipoproteins and lipoprotein localization factors
50939	56.075	Sialidases
49299	55.075	PKD domain
88645	54.2	ssDNA viruses
103481	54.1	Multidrug resistance efflux transporter EmrE
46915	53.825	Polynucleotide phosphorylase/guanosine pentaphosphate synthase (PNPase/GPSI), domain 3
55785	53.275	PYP-like sensor domain (PAS domain)
159672	52.575	CbiG N-terminal domain-like
54575	52.225	Ribosomal protein L31e
75689	52.2	Zinc-binding domain of translation initiation factor 2 beta
117018	51.875	ATP-dependent DNA ligase DNA-binding domain
140959	50.625	Indolic compounds 2,3-dioxygenase-like
103473	47.925	MFS general substrate transporter
54358	47.85	Immunoglobulin-binding domains
47226	47.6	Histidine-containing phosphotransfer domain, HPT domain
144083	47.45	Magnesium transport protein CorA, transmembrane region
47454	46.7	A DNA-binding domain in eukaryotic transcription factors
52738	46.225	Methylesterase CheB, C-terminal domain
49452	45.9	Starch-binding domain-like
47027	45.875	Acyl-CoA binding protein
102462	45.85	Peptidyl-tRNA hydrolase II
49384	45.4	Carbohydrate-binding domain
161037	45.3	Photosystem II reaction center protein K, PsbK
143430	45.1	TTP0101/SSO1404-like
160991	44.925	CV3147-like
69318	44.1	Integrin alpha N-terminal domain
51064	43.725	Head domain of nucleotide exchange factor GrpE
160544	43.65	EscU C-terminal domain-like
103642	43.25	Sec-C motif
48076	42.9	LigA subunit of an aromatic-ring-opening dioxygenase LigAB
50443	42.9	FucI/AraA C-terminal domain-like
53743	42.9	FucI/AraA N-terminal and middle domains
51269	42.525	AFP III-like domain
102875	42	Chromosomal protein MC1
57535	41.65	Complement control module/SCR domain
69737	41.275	Urease metallochaperone UreE, C-terminal domain
159936	40.6	NSP3A-like
63965	40.45	Precorrin-8X methylmutase CbiC/CobH
141868	40.25	EAL domain-like
110221	39.9	AbfB domain
160975	39.55	AF1531-like
158446	38.9	IVS-encoded protein-like
101816	38.55	Replicase NSP9
140367	38.55	Coronavirus NSP7-like
142877	38.55	EndoU-like
143076	38.55	Coronavirus NSP8-like
144246	38.55	Coronavirus NSP10-like
49478	38.05	Cna protein B-type domain
55166	36.8	Hedgehog/DD-peptidase
55154	36.225	CYTH-like phosphatases
53032	36.175	tRNA-intron endonuclease catalytic domain-like
64288	36.175	Chorismate lyase-like
55331	36	Tautomerase/MIF
53062	35.225	PTS system fructose IIA component-like
102829	35.2	Cell division protein ZapA-like
46589	35.2	tRNA-binding arm
48498	34.525	Tetracyclin repressor-like, C-terminal domain
160240	34.375	Cation efflux protein cytoplasmic domain-like
56502	34.3	gp120 core
52091	34.025	SpoIIaa-like
102198	33.7	Putative cyclase
56821	33.7	Prismane protein-like
52728	32.825	PTS IIb component
160996	31.325	HI0933 insert domain-like
56563	31.325	Major capsid protein gp5
144010	31.275	CofE-like
47175	30.725	Cytochromes
111384	30.3	OmpH-like
54106	30.25	LysM domain
53213	29.95	LigB-like
102400	29.925	DNA polymerase III chi subunit
55234	29.425	Cyanase C-terminal domain
55797	28.975	PR-1-like
63817	28.75	Sortase
118116	28.55	DNA mismatch repair protein MutL
63562	28.525	RPB6/omega subunit-like
51219	28.225	TRAP-like
160519	27.8	BB2672-like
81631	27.6	PAP/OAS1 substrate-binding domain
52733	27.4	Nicotinate mononucleotide:5,6-dimethylbenzimidazole phosphoribosyltransferase (CobT)
81540	27.075	Subunit VIII of photosystem I reaction centre, PsaI
48317	26.925	Acid phosphatase/Vanadium-dependent haloperoxidase
142535	26.525	AF0625-like
144210	26.525	Nop10-like SnoRNP
110738	26.4	Glycerate kinase I
55190	25.675	Arginyl-tRNA synthetase (ArgRS), N-terminal 'additional' domain
69279	25.625	Phage tail proteins
160246	24.85	EspE N-terminal domain-like
141457	24.725	BH3618-like
159664	24.525	CobE/GbiG C-terminal domain-like
56199	24.3	Methenyltetrahydromethanopterin cyclohydrolase
160527	24.15	V-type ATPase subunit E-like
82057	24.025	Prokaryotic SH3-related domain
48435	23.725	Bacterial muramidases
55594	22.925	HPr-like
158702	22.5	Sec63 N-terminal domain-like
56399	22.5	ADP-ribosylation
54447	21.7	ssDNA-binding transcriptional regulator domain
47598	21.625	Ribbon-helix-helix
54680	21.35	Pyrimidine nucleoside phosphorylase C-terminal domain
160113	21.25	YegP-like
159283	20	Guanosine diphospho-D-mannose pyrophosphorylase/mannose-6-phosphate isomerase linker domain
160909	19.75	ATP12-like
50985	19.65	RCC1/BLIP-II
50814	19.55	Lipocalins
49354	19.5	PapD-like
54184	19.4	Penicillin-binding protein 2x (pbp-2x), c-terminal domain
46919	19.25	N-terminal Zn binding domain of HIV integrase
102712	18.8	JAB1/MPN domain
74914	18.625	V-region of surface antigen I/II (SA I/II, PAC)
51004	18.425	C-terminal (heme d1) domain of cytochrome cd1-nitrite reductase
55464	18.35	Origin of replication-binding domain, RBD-like
54285	18.15	MoaD/ThiS
103359	18.125	Suppressor of Fused, N-terminal domain
46929	18	DNA helicase RuvA subunit, C-terminal domain
110087	17.725	DR1885-like metal-binding protein
143410	17.5	DOPA-like
75500	17.475	Putative transcriptional regulator TM1602, C-terminal domain
141255	17.45	YccV-like
142887	17.25	PhtA domain-like
54423	16.65	DsbC/DsbG N-terminal domain-like
143847	16.225	XisI-like
109910	15.575	YgfY-like
81761	15.3	X-Prolyl dipeptidyl aminopeptidase PepX, N-terminal domain
50118	15.125	Cell growth inhibitor/plasmid maintenance toxic component
55159	14.85	eIF1-like
50199	14.55	Staphylococcal nuclease
69618	14.3	HemD-like
49998	14.2	Amine oxidase catalytic domain
56931	14.2	Outer membrane phospholipase A (OMPLA)
160419	14.075	YdfO-like
57959	13.775	Leucine zipper domain
58042	13.4	Outer membrane lipoprotein
63446	13.375	Type I dockerin domain
101327	13.1	YgfB-like
50630	13.1	Acid proteases
100966	13.075	Translation initiation factor 2 beta, aIF2beta, N-terminal domain
81490	12.775	Photosystem II reaction centre subunit H, transmembrane region
143856	12.7	DeoB insert domain-like
54416	12.7	Amine oxidase N-terminal region
51206	12.55	cAMP-binding domain-like
160355	12.35	Bacterial polysaccharide co-polymerase-like
161270	12.325	PspA lactotransferrin-binding region
49772	12.25	Ecotin, trypsin inhibitor
116820	12.225	Rps17e-like
47979	11.45	Iron-dependent repressor protein, dimerization domain
103190	11.35	Sensory domain-like
50151	11.35	SacY-like RNA-binding domain
63520	11.35	PTS-regulatory domain, PRD
159941	11.025	MM3350-like
102414	10.725	Alpha-2,3/8-sialyltransferase CstII
160448	10.7	PG1857-like
140376	10.6	ChaB-like
159894	10.6	YgaC/TfoX-N like
89946	10.6	Hypothetical protein VC0424
81548	10.55	Subunit XII of photosystem I reaction centre, PsaM
103661	10.3	Proline/betaine transporter ProP, C-terminal cytoplasmic domain
161041	10.25	Photosystem II reaction center protein I, PsbI
82829	10.25	MesJ substrate recognition domain-like
159800	9.8	PrpR receptor domain-like
48045	9.75	Scaffolding protein gpD of bacteriophage procapsid
55052	9.625	CheY-binding domain of CheA
143744	9.6	GlcG-like
144064	9.225	Heme iron utilization protein-like
56214	9.075	4'-phosphopantetheinyl transferase
142906	8.95	YjbR-like
161033	8.8	Photosystem II reaction center protein M, PsbM
101116	8.725	Flagellar export chaperone FliS
53155	8.45	Methylated DNA-protein cysteine methyltransferase domain
50037	8.45	C-terminal domain of transcriptional repressors
160191	8.425	YcgL-like
52129	8.2	Caspase-like
158587	8.125	Jann4075-like
110857	7.85	Gamma-glutamyl cyclotransferase-like
64376	7.625	YlxR-like
118010	7.45	TM1457-like
74942	7.45	YhbC-like, C-terminal domain
140753	7.35	PG0816-like
55387	7.25	Frataxin/Nqo15-like
143120	7.2	YefM-like
63848	7.2	Cell-division inhibitor MinC, C-terminal domain
49367	7.175	Superoxide reductase-like
49373	7.025	Invasin/intimin cell-adhesion fragments
50956	7	Thermostable phytase (3-phytase)
158544	6.9	GspK insert domain-like
75471	6.9	YhbY-like
48619	6.875	Phospholipase A2, PLA2
111278	6.825	SSo0622-like
141452	6.575	Hcp1-like
48600	6.575	Chorismate mutase II
141300	6.475	GatD N-terminal domain-like
140570	6.175	MukF C-terminal domain-like
55383	6.175	Copper amine oxidase, domain N
56747	6.175	Prim-pol domain
57774	6.175	Microbial and mitochondrial ADK, insert zinc finger domain
158855	6.15	Lipase chaperone-like
160104	5.95	Acetoacetate decarboxylase-like
110296	5.725	Oligoxyloglucan reducing end-specific cellobiohydrolase
75569	5.525	Archaeal IMP cyclohydrolase PurO
101912	5.3	Sema domain
117125	5.3	Putative glucosidase YicI, C-terminal domain
110997	5.175	Sporulation related repeat
88633	5.175	Positive stranded ssRNA viruses
48537	5.15	Phospholipase C/P1 nuclease
89807	5.15	Dodecin-like
49584	5.15	Periplasmic chaperone C-domain
141658	5	Bacteriophage trimeric proteins domain
48081	5	Methyl-coenzyme M reductase alpha and beta chain C-terminal domain
75708	5	Chemotaxis phosphatase CheZ
69786	4.9	YggU-like
101322	4.875	YcfC-like
141673	4.875	MOSC N-terminal domain-like
158710	4.875	PSPTO4464-like
47188	4.875	Hemerythrin-like
52038	4.875	Barstar-related
47757	4.85	Chemotaxis receptor methyltransferase CheR, N-terminal domain
109854	4.725	DinB/YfiT-like putative metalloenzymes
110710	4.725	TTHA0583/YokD-like
46950	4.65	Double-stranded DNA-binding domain
48230	4.6	Chondroitin AC/alginate lyase
57652	4.3	HIPIP (high potential iron protein)
111069	4	Hypothetical protein yfbM
69917	4	OMPT-like
81330	4	Gated mechanosensitive channel
159659	3.9	Cgl1923-like
58069	3.9	Virus ectodomain
143447	3.875	AMMECR1-like
140736	3.85	Rv1873-like
158379	3.85	YqgQ-like
159501	3.85	EreA/ChaN-like
50965	3.85	Galactose oxidase, central domain
51332	3.85	E2 regulatory, transactivation domain
54957	3.85	Viral DNA-binding domain
55608	3.85	Homing endonucleases
69304	3.85	Tricorn protease N-terminal domain
69255	3.7	gp5 N-terminal domain-like
103054	3.6	General secretion pathway protein M, EpsM
48008	3.6	GntR ligand-binding domain-like
56849	3.6	delta-Endotoxin (insectocide), N-terminal domain
64383	3.6	Cell-division protein ZipA, C-terminal domain
74653	3.6	TolA/TonB C-terminal domain
142764	3.575	YgbK-like
49401	3.575	Bacterial adhesins
88688	3.575	Families 57/38 glycoside transferase middle domain
55252	3.575	C-terminal domain of arginine repressor
82317	3.575	Swiveling domain of dehydratase reactivase alpha subunit
81273	3.475	H-NS histone-like proteins
103032	3.425	Hypothetical protein YwqG
103196	3.425	Roadblock/LC7 domain
55136	3.125	Probable bacterial effector-binding domain
101756	3	Hypothetical protein YgiW
49742	3	PHM/PNGase F
69349	2.7	Phage fibre proteins
143100	2.7	TTHA1013/TTHA0281-like
160379	2.7	SP0830-like
160800	2.7	Lp2179-like
51096	2.6	delta-Endotoxin (insectocide), middle domain
103084	2.575	Holliday junction resolvase RusA
158949	2.575	Smr-associated domain-like
47195	2.575	TMV-like viral coat proteins
47769	2.575	SAM/Pointed domain
58100	2.575	Bacterial hemolysins
101936	2.3	DNA-binding pseudobarrel domain
54171	2.3	DNA-binding domain
56574	2.3	Serpins
88802	2.3	Pre-PUA domain
102816	1.7	Putative dsDNA mimic
111364	1.7	Tsx-like channel
143737	1.7	YeeU-like
158837	1.7	AGR C 984p-like
51215	1.7	Regulatory protein AraC
53182	1.7	Pyrrolidone carboxyl peptidase (pyroglutamate aminopeptidase)
55895	1.7	Ribonuclease Rh-like
117778	1.575	D-lysine 5,6-aminomutase beta subunit KamE, N-terminal domain
140670	1.575	YoaC-like
158452	1.575	YqcC-like
160950	1.575	YacF-like
47148	1.575	Diol dehydratase, gamma subunit
50729	1.575	PH domain-like
52913	1.575	RNA 3'-terminal phosphate cyclase, RPTC, insert domain
55770	1.575	Profilin (actin-binding protein)
69635	1.575	Type III secretory system chaperone-like
142913	1.4	YktB/PF0168-like
161084	1.4	MAPEG domain-like
49344	1.4	CBD9-like
55545	1.4	beta-N-acetylhexosaminidase-like domain
57615	1.4	Type X cellulose binding domain, CBDX
57825	1.4	Aspartate carbamoyltransferase, Regulatory-chain, C-terminal domain
81597	1.4	Iron-sulfur subunit of formate dehydrogenase N, transmembrane anchor
89550	1.4	PHP domain-like
101094	1.275	Staphylocoagulase
103370	1.275	NinB
142795	1.275	CAC2185-like
159065	1.275	Dom34/Pelota N-terminal domain-like
47802	1.275	DNA polymerase beta, N-terminal domain-like
51110	1.275	alpha-D-mannose-specific plant lectins
57868	1.275	Metallothionein
63999	1.275	Thiamin pyrophosphokinase, catalytic domain
81469	1.275	Bacterial aa3 type cytochrome c oxidase subunit IV
88874	1.275	Receptor-binding domain of short tail fibre protein gp12
89872	1.275	Inhibitor of vertebrate lysozyme, Ivy
103486	0.7	V-type ATP synthase subunit C
103515	0.7	Autotransporter
110391	0.7	GlpP-like
140121	0.7	SPy1572-like
140931	0.7	Fic-like
144015	0.7	Peptidoglycan deacetylase N-terminal noncatalytic region
158494	0.7	PG0775 C-terminal domain-like
158622	0.7	YheA/YmcA-like
159270	0.7	YmcC-like
160537	0.7	SpoVG-like
47077	0.7	T4 endonuclease V
47144	0.7	HSC20 (HSCB), C-terminal oligomerisation domain
48726	0.7	Immunoglobulin
49879	0.7	SMAD/FHA domain
68989	0.7	Hemolysin expression modulating protein HHA
69000	0.7	FAD-dependent thiol oxidase
69287	0.7	Urease metallochaperone UreE, N-terminal domain
82808	0.7	Replication modulator SeqA, C-terminal DNA-binding domain
101852	0.4	Bacterial fluorinating enzyme, C-terminal domain
102110	0.4	(2r)-phospho-3-sulfolactate synthase ComA
102741	0.4	Obg GTP-binding protein C-terminal domain
103007	0.4	Hypothetical protein TT1725
103039	0.4	CheC-like
110083	0.4	Peptidylarginine deiminase Pad4, middle domain
110814	0.4	TmoB-like
110836	0.4	Hypothetical protein SAV1430
110916	0.4	Peptidyl-tRNA hydrolase domain-like
111321	0.4	AF1104-like
116726	0.4	TrkA C-terminal domain-like
117396	0.4	TM1631-like
117987	0.4	CRISPR-associated protein
118001	0.4	YehU-like
140804	0.4	YidB-like
141099	0.4	Atu1913-like
141694	0.4	AF2212/PG0164-like
143555	0.4	FwdE-like
158472	0.4	HAMP domain-like
158568	0.4	AF1862-like
158911	0.4	NEAT domain-like
159238	0.4	SO1590-like
159245	0.4	AttH-like
159468	0.4	AtpF-like
159774	0.4	YerB-like
160467	0.4	PH0987 N-terminal domain-like
160582	0.4	MbtH-like
161240	0.4	T-antigen specific domain-like
47090	0.4	PGBD-like
47672	0.4	Transferrin receptor-like dimerisation domain
49313	0.4	Cadherin-like
50876	0.4	Avidin/streptavidin
52206	0.4	Hypothetical protein MTH538
52309	0.4	N-(deoxy)ribosyltransferase-like
52968	0.4	B12-dependent dehydatase associated subunit
54786	0.4	YcfA/nrd intein domain
54897	0.4	Protease propeptides/inhibitors
55003	0.4	PAP/Archaeal CCA-adding enzyme, C-terminal domain
55144	0.4	LigT-like
56029	0.4	Monooxygenase (hydroxylase) regulatory protein
56988	0.4	Anthrax protective antigen
63825	0.4	YWTD domain
63992	0.4	Dipeptide transport protein
64076	0.4	MTH938-like
69008	0.4	RecG, N-terminal domain
69075	0.4	Glutamyl tRNA-reductase dimerization domain
69131	0.4	Quinohemoprotein amine dehydrogenase C chain
69298	0.4	Quinohemoprotein amine dehydrogenase A chain, domain 3
69322	0.4	Tricorn protease domain 2
69819	0.4	MTH1598-like
81298	0.4	Adenylylcyclase toxin (the edema factor)
81853	0.4	Family 10 polysaccharide lyase
82004	0.4	N-utilization substance G protein NusG, insert domain
89082	0.4	Antibiotic binding domain of TipA-like multidrug resistance regulators
89155	0.4	TorD-like
89232	0.4	Hypothetical protein TM1070

## Sheet: SUPERFAMILY_XT
id	Expression	description
52540	733802	P-loop containing nucleoside triphosphate hydrolases
53474	462535	alpha/beta-Hydrolases
51735	236350	NAD(P)-binding Rossmann-fold domains
81442	220221	Cytochrome c oxidase subunit I-like
51294	168281	Hedgehog/intein (Hint) domain
51055	140113	Carbohydrate binding domain
49503	129239	Cupredoxins
111352	126243	Ammonium transporter
54211	125672	Ribosomal protein S5 domain 2-like
50447	103763	Translation proteins
50249	103504	Nucleic acid-binding proteins
53383	82216.9	PLP-dependent transferases
53850	61152.4	Periplasmic binding protein-like II
52374	54142.4	Nucleotidylyl transferase
64484	52993.8	beta and beta-prime subunits of DNA dependent RNA-polymerase
81464	43023.8	Cytochrome c oxidase subunit II-like, transmembrane region
53067	40124.3	Actin-like ATPase domain
52029	37673.2	GroEL apical domain-like
56235	36524.5	N-terminal nucleophile aminohydrolases (Ntn hydrolases)
56719	36477.1	Type II DNA topoisomerase
56003	35338	Molybdenum cofactor-binding domain
55681	32889.6	Class II aaRS and biotin synthetases
48592	30896	GroEL equatorial domain-like
51445	29497.5	(Trans)glycosidases
52518	29109.3	Thiamin diphosphate-binding fold (THDP-binding)
54980	28621.2	EF-G C-terminal domain-like
54665	24424.8	CO dehydrogenase molybdoprotein N-domain-like
55931	24156	Glutamine synthetase/guanido kinase
49265	22506.5	Fibronectin type III
53335	22390	S-adenosyl-L-methionine-dependent methyltransferases
54556	21994.6	Chitinase insertion domain
51395	21622	FMN-linked oxidoreductases
54862	21225.1	4Fe-4S ferredoxins
51905	20757.5	FAD/NAD(P)-binding domain
50465	20535.7	EF-Tu/eEF-1alpha/eIF2-gamma C-terminal domain
56059	20530.3	Glutathione synthetase ATP-binding domain-like
52096	20462.8	ClpP/crotonase
55347	19377	Glyceraldehyde-3-phosphate dehydrogenase-like, C-terminal domain
47323	19269.8	Anticodon-binding domain of a subclass of class I aminoacyl-tRNA synthetases
51569	18430.8	Aldolase
53901	17168.8	Thiolase-like
52833	16249.2	Thioredoxin-like
53706	16232.5	Formate dehydrogenase/DMSO reductase, domains 1-3
54826	15930.2	Enolase N-terminal domain-like
56801	15924.6	Acetyl-CoA synthetase-like
54368	15574	Glutamine synthetase, N-terminal domain
53686	15512	Tryptophan synthase beta subunit-like PLP-dependent enzymes
51604	15371.5	Enolase C-terminal domain-like
50129	15347.3	GroES-like
69336	15093.8	Alpha subunit of glutamate synthase, C-terminal domain
50104	14954.3	Translation proteins SH3-like domain
47113	14941.8	Histone-fold
46609	14876.2	Fe,Mn superoxide dismutase (SOD), N-terminal domain
54719	14618.8	Fe,Mn superoxide dismutase (SOD), C-terminal domain
81452	14221.3	Cytochrome c oxidase subunit III-like
52317	13784.1	Class I glutamine amidotransferase-like
47917	13762	C-terminal domain of alpha and beta subunits of F1 ATP synthase
51621	13585.1	Phosphoenolpyruvate/pyruvate domain
52467	12942.4	DHS-like NAD/FAD-binding domain
50615	12829.9	N-terminal domain of alpha and beta subunits of F1 ATP synthase
50677	12167.6	ValRS/IleRS/LeuRS editing domain
53659	11968.5	Isocitrate/Isopropylmalate dehydrogenase-like
53720	11881.3	ALDH-like
47729	11613	IHF-like DNA-binding proteins
101960	11609.2	Stabilizer of iron transporter SufD
52016	11253.6	LeuD/IlvD-like
88946	11109.8	Sigma2 domain of RNA polymerase sigma factors
52440	10830.9	PreATP-grasp domain
47741	10664.5	CO dehydrogenase ISP C-domain like
55666	10511.1	Ribonuclease PH domain 2-like
48179	10314.3	6-phosphogluconate dehydrogenase C-terminal domain-like
56645	10155.5	Acyl-CoA dehydrogenase NM domain-like
53271	10095.4	PRTase-like
54849	9870.85	GroEL-intermediate domain like
56762	9854	HydB/Nqo4-like
55874	9757.62	ATPase domain of HSP90 chaperone/DNA topoisomerase II/histidine kinase
54292	9727.88	2Fe-2S ferredoxin-like
54814	9682.75	Prokaryotic type KH domain (KH-domain type II)
50978	9619.85	WD40 repeat-like
53732	9481.65	Aconitase iron-sulfur domain
51556	9409.95	Metallo-dependent hydrolases
161098	9328.9	MetI-like
50998	9303.9	Quinoprotein alcohol dehydrogenase-like
52402	9121	Adenine nucleotide alpha hydrolases-like
51366	9117.2	Ribulose-phoshate binding barrel
53649	9070.85	Alkaline phosphatase-like
89360	9023.62	HesB-like domain
55200	8855.85	Translation initiation factor IF3, C-terminal domain
81342	8638.55	Transmembrane di-heme cytochromes
140990	8613.35	FtsH protease domain-like
52313	8365.88	Ribosomal protein S2
88697	8353.65	PUA domain-like
54364	8152	Translation initiation factor IF3, N-terminal domain
52283	7943.75	Formate/glycerate dehydrogenase catalytic domain-like
51998	7855.15	PFL-like glycyl radical enzymes
81336	7779.52	F1F0 ATP synthase subunit A
47203	7560.15	Acyl-CoA dehydrogenase C-terminal domain-like
89796	7472.15	CoA-transferase family III (CaiB/BaiF)
53822	7438.35	Periplasmic binding protein-like I
55920	7419.2	Creatinase/aminopeptidase
53927	7249.05	Cytidine deaminase-like
56425	7193.65	Succinate dehydrogenase/fumarate reductase flavoprotein, catalytic domain
48113	7186.3	Heme-dependent peroxidases
56176	7098.2	FAD-binding/transporter-associated domain-like
52954	7025.75	Class II aaRS ABD-related
55282	6911.45	RL5-like
56770	6906.05	HydA/Nqo6-like
50692	6716.02	ADC-like
52172	6714.75	CheY-like
46977	6497	Succinate dehydrogenase/fumarate reductase flavoprotein C-terminal domain
52210	6308.5	Succinyl-CoA synthetase domains
100920	6300.85	Heat shock protein 70kD (HSP70), peptide-binding domain
143975	6285.75	IlvD/EDD N-terminal domain-like
90123	6095.48	ABC transporter transmembrane region
53137	6093.25	Translational machinery components
52922	6055.43	TK C-terminal domain-like
56014	6050.32	Nitrite and sulphite reductase 4Fe-4S domain-like
54913	6041.95	GlnB-like
54736	5920.95	ClpS-like
52009	5911.05	Phosphohistidine domain
47973	5899.88	Ribosomal protein S7
75304	5866.23	Amidase signature (AS) enzymes
52151	5860.77	FabD/lysophospholipase-like
54821	5698.32	Ribosomal protein S3 C-terminal domain
56112	5629.7	Protein kinase-like (PK-like)
52242	5571.57	Cobalamin (vitamin B12)-binding domain
48557	5527.95	L-aspartase-like
51246	5502.6	Rudiment single hybrid motif
56808	5479.15	Ribosomal protein L1
88659	5465.35	Sigma3 and sigma4 domains of RNA polymerase sigma factors
51430	5464.7	NAD(P)-linked oxidoreductase
53633	5444.12	Carbamate kinase-like
51230	5441.23	Single hybrid motif
51412	5388.9	Inosine monophosphate dehydrogenase (IMPDH)
100950	5312.62	NagB/RpiA/CoA transferase-like
47954	5283.2	Cyclin-like
53795	5217.5	PEP carboxykinase-like
81301	5176.75	Nucleotidyltransferase
56712	5166.3	Prokaryotic type I DNA topoisomerase
101898	5155.6	NHL repeat
68923	4919.77	PEP carboxykinase N-terminal domain
55174	4849.35	Alpha-L RNA-binding motif
48256	4778.62	Citrate synthase
53223	4777.4	Aminoacid dehydrogenase-like, N-terminal domain
56042	4730.77	PurM C-terminal domain-like
55326	4720.45	PurM N-terminal domain-like
56752	4626.5	D-aminoacid aminotransferase-like PLP-dependent enzymes
54631	4595	CBS-domain pair
142019	4589.25	Nqo1 FMN-binding domain-like
53756	4565.4	UDP-Glycosyltransferase/glycogen phosphorylase
53187	4534.65	Zn-dependent exopeptidases
52821	4474.3	Rhodanese/Cell cycle control phosphatase
69572	4458.23	Activating enzymes of the ubiquitin-like proteins
54236	4419.57	Ubiquitin-like
54686	4415.15	Ribosomal protein L16p/L10e
103025	4388.45	Folate-binding domain
56553	4381.98	Insert subdomain of RNA polymerase alpha subunit
52161	4315.35	Ribosomal protein L13
142754	4233.65	NadA-like
109604	4079.78	HD-domain/PDEase-like
140490	4078.6	Nqo1C-terminal domain-like
50715	4018.18	Ribosomal protein L25-like
47336	4014.82	ACP-like
50193	3993.88	Ribosomal protein L14
53623	3948.82	MurD-like peptide ligases, catalytic domain
102114	3948.18	Radical SAM enzymes
51658	3938.9	Xylose isomerase-like
56436	3931.12	C-type lectin-like
46946	3917.82	S13-like H2TH domain
142984	3901.45	Nqo1 middle domain-like
47446	3897.15	Signal peptide-binding domain
47789	3889.65	C-terminal domain of RNA polymerase alpha subunit
101353	3863.5	Putative anticodon-binding domain of alanyl-tRNA synthetase (AlaRS)
48108	3861.3	Carbamoyl phosphate synthetase, large subunit connection domain
51197	3848.68	Clavaminate synthase-like
53098	3795.2	Ribonuclease H-like
51306	3761.7	LexA/Signal peptidase
55973	3726.85	S-adenosylmethionine synthetase
110324	3677.82	Ribosomal L27 protein-like
54999	3674.47	Ribosomal protein S10
55821	3670.65	YrdC/RibB
55620	3647.65	Tetrahydrobiopterin biosynthesis enzymes-like
54570	3595.05	Ribosomal protein S19
50891	3594.28	Cyclophilin-like
75620	3554.03	Release factor
56047	3545.28	Ribosomal protein S8
81767	3526.3	Pre-protein crosslinking domain of SecA
50475	3470.68	FMN-binding split barrel
56601	3452.3	beta-lactamase/transpeptidase-like
74731	3444.62	Ribosomal protein L20
48300	3437.05	Ribosomal protein L7/12, oligomerisation (N-terminal) domain
46906	3346.5	Ribosomal protein L11, C-terminal domain
56524	3341.47	Oxidoreductase molybdopterin-binding domain
82282	3323.7	Homocysteine S-methyltransferase
82679	3321.93	N-utilization substance G protein NusG, N-terminal domain
56327	3312.55	LDH C-terminal domain-like
142695	3274.8	RibA-like
81923	3273.85	Double Clp-N motif
50022	3241.55	ISP domain
101904	3240.68	GyrA/ParC C-terminal domain-like
54747	3214.18	Ribosomal L11/L12e N-terminal domain
81886	3203.62	Helical scaffold and wing domains of SecA
52980	3172.4	Restriction endonuclease-like
55424	3158.55	FAD/NAD-linked reductases, dimerisation (C-terminal) domain
54713	3147.43	Elongation factor Ts (EF-Ts), dimerisation domain
82866	3119.53	Multidrug efflux transporter AcrB transmembrane domain
47240	3109.1	Ferritin-like
55186	3097	ThrRS/AlaRS common domain
47060	3083.57	S15/NS1 RNA-binding domain
54928	3073.5	RNA-binding domain, RBD
56796	3066.5	Dehydroquinate synthase-like
53448	3054.7	Nucleotide-diphospho-sugar transferases
56529	3041.6	FAH
56053	3037.82	Ribosomal protein L6
52335	3034.7	Methylglyoxal synthase-like
55447	3022.15	CO dehydrogenase flavoprotein C-terminal domain-like
56507	3019.82	Methionine synthase activation domain-like
57716	3007.28	Glucocorticoid receptor-like (DNA-binding domain)
56784	3005.43	HAD-like
47644	2998.05	Methionine synthase domain
51717	2937.85	Dihydropteroate synthetase-like
53613	2912	Ribokinase-like
143800	2909.78	L28p-like
52490	2885.05	Tubulin nucleotide-binding domain-like
53244	2836.82	MurD-like peptide ligases, peptide-binding domain
69705	2807.88	Transcription factor NusA, N-terminal domain
100934	2768.07	Heat shock protein 70kD (HSP70), C-terminal subdomain
51161	2761.9	Trimeric LpxA-like enzymes
75217	2752.95	alpha/beta knot
143243	2740.5	Nqo5-like
81648	2696.47	a domain/subunit of cytochrome bc1 complex (Ubiquinol-cytochrome c reductase)
53697	2575.35	SIS domain
52768	2560.9	Arginase/deacetylase
56672	2553	DNA/RNA polymerases
51645	2526.85	Malate synthase G
55261	2515.7	GAD domain-like
82704	2497.4	AlbA-like
52777	2480.3	CoA-dependent acyltransferases
55307	2450.4	Tubulin C-terminal domain-like
48264	2433.88	Cytochrome P450
55205	2394.12	EPT/RTPC-like
46785	2388.6	Winged helix DNA-binding domain
51703	2372.8	Cobalamin (vitamin B12)-dependent enzymes
55486	2359.65	Metalloproteases (zincins), catalytic domain
54810	2356.95	GMP synthetase C-terminal dimerisation domain
50494	2349.45	Trypsin-like serine proteases
102588	2348.82	LmbE-like
55120	2277.03	Pseudouridine synthase
88723	2248.5	PIN domain-like
81799	2240.18	Putative methyltransferase TM0872, insert domain
143414	2220.5	CcmK-like
64263	2208.72	Prokaryotic ribosomal protein L17
46565	2208.15	Chaperone J-domain
54768	2183.7	dsRNA-binding domain-like
48403	2161.65	Ankyrin repeat
109770	2145.32	Nickel-containing superoxide dismutase, NiSOD
52021	2075.3	Carbamoyl phosphate synthetase, small subunit N-terminal domain
54919	2072.35	Nucleoside diphosphate kinase, NDK
56104	2069.95	SAICAR synthase-like
53671	2050.03	Aspartate/ornithine carbamoyltransferase
55048	2012.47	Probable ACP-binding domain of malonyl-CoA ACP transacylase
51351	2006.1	Triosephosphate isomerase (TIM)
82649	1980.33	SufE/NifU
51419	1976.67	PLP-binding barrel
53167	1975.42	Purine and uridine phosphorylases
74982	1961.7	Small protein B (SmpB)
57783	1955.7	Zinc beta-ribbon
117916	1954.92	Fe-S cluster assembly (FSCA) domain-like
52255	1940.6	N5-CAIR mutase (phosphoribosylaminoimidazole carboxylase, PurE)
52166	1939.62	Ribosomal protein L4
88713	1914.25	Glycoside hydrolase/deacetylase
48576	1914.22	Terpenoid synthases
69864	1906.9	Argininosuccinate synthetase, C-terminal domain
103647	1902.25	TSP type-3 repeat
53748	1901	Phosphoglycerate kinase
56349	1884.85	DNA breaking-rejoining enzymes
53597	1857.7	Dihydrofolate reductase-like
52080	1847.95	Ribosomal proteins L15p and L18e
57938	1841.42	DnaJ/Hsp40 cysteine-rich domain
54565	1821.78	Ribosomal protein S16
143968	1818.88	UbiD C-terminal domain-like
55257	1815.4	RBP11-like subunits of RNA polymerase
55194	1809.72	Ribosome recycling factor, RRF
55298	1808.8	YjgF-like
103263	1777.62	Chorismate synthase, AroC
52507	1759.35	Homo-oligomeric flavin-containing Cys decarboxylases, HFCD
52972	1689.75	ITPase-like
63411	1680.1	LuxS/MPP-like metallohydrolase
54534	1675.97	FKBP-like
48334	1672.58	DNA repair protein MutS, domain III
46458	1665.15	Globin-like
56091	1658.67	DNA ligase/mRNA capping enzyme, catalytic domain
103256	1653.92	Hypothetical protein TM0160
47807	1651.3	5' to 3' exonuclease, C-terminal subdomain
55961	1645.03	Bet v1-like
48150	1639.45	DNA-glycosylase
52141	1606.17	Uracil-DNA glycosylase-like
69055	1602.72	1-deoxy-D-xylulose-5-phosphate reductoisomerase, C-terminal domain
64005	1593.1	Undecaprenyl diphosphate synthase
54752	1580.67	RecA protein, C-terminal domain
55271	1580.47	DNA repair protein MutS, domain I
48295	1571.6	TrpR-like
51316	1566.25	Mss4-like
56731	1555.97	DNA primase core
53790	1555.03	Tetrapyrrole methylase
51690	1550.25	Nicotinate/Quinolinate PRTase C-terminal domain-like
56228	1547.92	Aldehyde ferredoxin oxidoreductase, N-terminal domain
48310	1541.45	Aldehyde ferredoxin oxidoreductase, C-terminal domains
141130	1536.7	Acetamidase/Formamidase-like
53218	1518.62	Molybdenum cofactor biosynthesis proteins
64586	1509.2	C-terminal domain of ProRS
56935	1499.33	Porins
81483	1492.47	Bacterial photosystem II reaction centre, L and M subunits
64158	1491.72	2,3-Bisphosphoglycerate-independent phosphoglycerate mutase, substrate-binding domain
55021	1488.83	ACT-like
75625	1467.17	YebC-like
48024	1465.85	N-terminal domain of DnaB helicase
54637	1453.67	Thioesterase/thiol ester dehydrase-isomerase
56420	1447.7	Peptide deformylase
55073	1442.53	Nucleotide cyclase
46548	1425.72	alpha-helical ferredoxin
141091	1420.53	L21p-like
54506	1417.15	Diaminopimelate epimerase-like
54189	1414.88	Ribosomal proteins S24e, L23 and L15e
142338	1414	CofD-like
46626	1409.9	Cytochrome c
101790	1400.42	Aminomethyltransferase beta-barrel domain
56266	1399.85	DmpA/ArgJ-like
56281	1390.03	Metallo-hydrolase/oxidoreductase
53328	1387.95	Formyltransferase
56037	1383.22	PheT/TilS domain
52943	1380.4	ATP synthase (F1-ATPase), gamma subunit
89000	1377.78	post-HMGL domain-like
141259	1376.25	CarD-like
47781	1371.05	RuvA domain 2-like
48613	1345.83	Heme oxygenase-like
55008	1343.9	HMA, heavy metal-associated domain
111304	1341.5	Recombination protein RecR
111337	1325.8	QueA-like
103365	1323.97	Hypothetical protein PH1602
56655	1320.47	Carbohydrate phosphatase
110399	1316.1	ThiG-like
143034	1302.55	L35p-like
89095	1288.33	GatB/YqeY motif
81296	1283.72	E set domains
55068	1280.85	Peptide methionine sulfoxide reductase
54593	1276.1	Glyoxalase/Bleomycin resistance protein/Dihydroxybiphenyl dioxygenase
51679	1272.4	Bacterial luciferase-like
55550	1247.3	SH2 domain
143517	1236.05	TRCF domain-like
118215	1224.22	Proton glutamate symport protein
55031	1220.2	Bacterial exopeptidase dimerisation domain
51713	1200.62	tRNA-guanine transglycosylase
81558	1192.38	Photosystem I subunits PsaA/PsaB
51182	1164.15	RmlC-like cupins
75553	1163.25	Smc hinge domain
46911	1153.67	Ribosomal protein S18
55653	1150.28	Ribosomal protein L9 C-domain
53150	1143.8	DNA repair protein MutS, domain II
54675	1141.78	Nicotinate/Quinolinate PRTase N-terminal domain-like
53955	1124.35	Lysozyme-like
50621	1123.58	Alanine racemase C-terminal domain-like
57829	1120.53	Zn-binding ribosomal proteins
50118	1114.58	Cell growth inhibitor/plasmid maintenance toxic component
52121	1114.1	Lumazine synthase
49785	1109.3	Galactose-binding domain-like
51283	1107.15	dUTPase-like
81271	1106.85	TGS-like
89733	1097.42	L-sulfolactate dehydrogenase-like
51726	1096.7	UROD/MetE-like
81653	1094.72	Calcium ATPase, transduction domain A
57662	1088.38	Ferredoxin thioredoxin reductase (FTR), catalytic beta chain
50182	1069.78	Sm-like ribonucleoproteins
54991	1066.33	Anticodon-binding domain of PheRS
56634	1054.7	Heme-dependent catalase-like
54843	1049.05	Ribosomal protein L22
54373	1046.53	FAD-linked reductases, C-terminal domain
56322	1046.2	ADC synthase
55658	1034.22	L9 N-domain-like
55811	1032.3	Nudix
103088	1031.4	OmpA-like
51261	1028	Duplicated hybrid motif
102645	1007.17	CoaB-like
53092	1004.48	Creatinase/prolidase N-terminal domain
48163	1000.23	An anticodon-binding domain of class I aminoacyl-tRNA synthetases
82607	992.4	YbaB-like
143422	990.725	Transposase IS200-like
160104	986.35	Acetoacetate decarboxylase-like
47384	985.2	Homodimeric domain of signal transducing histidine kinase
69742	976.3	Glutamyl tRNA-reductase catalytic, N-terminal domain
54197	976.225	HIT-like
69765	961.15	IpsF-like
55945	952.525	TATA-box binding protein-like
51984	949.1	MurCD N-terminal domain
53738	948.175	Phosphoglucomutase, first 3 domains
63380	939.325	Riboflavin synthase domain-like
54001	938.85	Cysteine proteinases
81593	924.4	Nucleotidyltransferase substrate binding subunit/domain
103491	922.15	Preprotein translocase SecY subunit
54909	918.575	Dimeric alpha+beta barrel
111249	914.775	Sulfolobus fructose-1,6-bisphosphatase-like
55979	889.45	DNA clamp
63829	883.2	Calcium-dependent phosphotriesterase
57840	866.25	Ribosomal protein L36
111283	864.2	Putative modulator of DNA gyrase, PmbA/TldD
75005	857.85	Arabinanase/levansucrase/invertase
50939	855.575	Sialidases
82051	850	Obg GTP-binding protein N-terminal domain
52799	844.35	(Phosphotyrosine protein) phosphatases II
110942	841.25	HSP90 C-terminal domain
47364	834.225	Domain of the SRP/SRP receptor G-proteins
63882	827.325	MoeA N-terminal region -like
55831	825.45	Thymidylate synthase/dCMP hydroxymethylase
52418	824.625	Nucleoside phosphorylase/phosphoribosyltransferase catalytic domain
52304	820.75	Type II 3-dehydroquinate dehydratase
52058	818.425	L domain-like
111038	817.7	YjbQ-like
56209	814.95	Nitrile hydratase alpha chain
48452	808.3	TPR-like
52499	789.725	Isochorismatase-like hydrolases
52743	773.05	Subtilisin-like
48239	770.375	Terpenoid cyclases/Protein prenyltransferases
51120	770.325	beta-Roll
158446	760.65	IVS-encoded protein-like
160369	758.05	Ribosomal protein L10-like
51649	752.275	RuBisCo, C-terminal domain
56276	749.9	S-adenosylmethionine decarboxylase
57770	746.45	Methionyl-tRNA synthetase (MetRS), Zn-domain
111331	737.5	NAD kinase/diacylglycerol kinase-like
54690	736.45	Molybdopterin synthase subunit MoaE
50800	735.85	PK beta-barrel domain-like
116734	724.325	DNA methylase specificity domain
110738	715.3	Glycerate kinase I
52949	709.325	Macro domain-like
56219	704.625	DNase I-like
54995	689.05	Ribosomal protein S6
48168	686	R1 subunit of ribonucleotide reductase, N-terminal domain
69500	682.05	DTD-like
53590	681.225	Nucleoside hydrolase
81606	673.725	PP2C-like
55729	669.225	Acyl-CoA N-acyltransferases (Nat)
46894	664.675	C-terminal effector domain of the bipartite response regulators
53807	663.975	Helical backbone metal receptor
141571	657.6	Pentapeptide repeat-like
69304	644.95	Tricorn protease N-terminal domain
49329	636.55	Cu,Zn superoxide dismutase-like
56024	635.65	Phospholipase D/nuclease
88798	635.65	N-terminal, heterodimerisation domain of RBP7 (RpoE)
50486	631.75	FMT C-terminal domain-like
51971	629.45	Nucleotide-binding domain
53784	625.65	Phosphofructokinase
55040	614.225	Molybdenum cofactor biosynthesis protein C, MoaC
47473	603.875	EF-hand
48019	602.95	post-AAA+ oligomerization domain-like
55315	601.425	L30e-like
55248	599	PCD-like
50044	587.85	SH3-domain
64153	586.15	YjeF N-terminal domain-like
51344	582.725	Epsilon subunit of F1F0-ATP synthase N-terminal domain
89028	579.9	Cobalamin adenosyltransferase-like
109755	564.675	PhoU-like
51730	558	FAD-linked oxidoreductase
143724	557.825	PHP14-like
89919	557.4	Ribosome-binding factor A, RbfA
51338	551.9	Composite domain of metallo-dependent hydrolases
101386	551.625	all-alpha NTP pyrophosphatases
82114	548.275	Riboflavin kinase-like
160920	545.275	PSTPO5379-like
55060	537.675	GHMP Kinase, C-terminal domain
53041	521.5	Resolvase-like
55129	509.6	Ribosomal protein L30p/L7e
140356	505.1	PPK N-terminal domain-like
48013	504.875	NusB-like
141734	503.125	HisI-like
117457	490.275	FumA C-terminal domain-like
81891	483.575	Poly A polymerase C-terminal region-like
161077	481.625	Photosystem II antenna protein-like
64182	480.9	DHH phosphoesterases
46589	476.125	tRNA-binding arm
51219	471.85	TRAP-like
46557	465.1	GreA transcript cleavage protein, N-terminal domain
117782	463.125	YbjQ-like
48208	460.65	Six-hairpin glycosidases
52091	457.475	SpoIIaa-like
49998	454.025	Amine oxidase catalytic domain
55124	440.575	Nitrite/Sulfite reductase N-terminal domain-like
53178	440.15	Peptidyl-tRNA hydrolase-like
143081	437.15	BB1717-like
75445	436.45	D-ribose-5-phosphate isomerase (RpiA), lid domain
81901	436.425	HCP-like
56317	433.2	Carbon-nitrogen hydrolase
54416	425.15	Amine oxidase N-terminal region
161111	424.725	Cation efflux protein transmembrane domain-like
102522	421.175	Bacterial fluorinating enzyme, N-terminal domain
68912	419.775	Rho N-terminal domain-like
50952	405.4	Soluble quinoprotein glucose dehydrogenase
63418	404.725	MurE/MurF N-terminal domain
54782	402.5	Porphobilinogen deaminase (hydroxymethylbilane synthase), C-terminal domain
54791	394.95	Eukaryotic type KH-domain (KH-domain type I)
52025	384.8	PA domain
56300	382.65	Metallo-dependent phosphatases
81324	379.15	Voltage-gated potassium channels
81853	378.175	Family 10 polysaccharide lyase
53323	376.625	Pyruvate-ferredoxin oxidoreductase, PFOR, domain III
54966	374.85	RuBisCO, large subunit, small (N-terminal) domain
55083	370.875	6-hydroxymethyl-7,8-dihydropterin pyrophosphokinase, HPPK
51695	366.925	PLC-like phosphodiesterases
56574	366.825	Serpins
52113	364.5	BRCT domain
49599	359.575	TRAF domain-like
89550	354.775	PHP domain-like
82697	350.35	PurS-like
143548	349.675	Serine metabolism enzymes domain
143011	348.125	RelE-like
47819	346.65	HRDC-like
54495	343.05	UBC-like
51069	340.1	Carbonic anhydrase
111326	339.825	Urocanase
69118	337.95	AhpD-like
81338	337.875	Aquaporin-like
69322	329.25	Tricorn protease domain 2
63892	324.975	Pyridoxine 5'-phosphate synthase
56194	323.175	Uridine diphospho-N-Acetylenolpyruvylglucosamine reductase, MurB, C-terminal domain
101821	321.775	Aminopeptidase/glucanase lid domain
47005	319.65	Peripheral subunit-binding domain of 2-oxo acid dehydrogenase complex
55781	315.925	GAF domain-like
46561	311.45	Ribosomal protein L29 (L29p)
75420	310.9	YhbC-like, N-terminal domain
50993	308.5	Peptidase/esterase 'gauge' domain
53056	306.8	beta-carbonic anhydrase, cab
47979	306.45	Iron-dependent repressor protein, dimerization domain
54427	305.35	NTF2-like
89562	301.275	RraA-like
160246	299.05	EspE N-terminal domain-like
102735	289	Trigger factor ribosome-binding domain
109635	288.05	DnaK suppressor protein DksA, alpha-hairpin domain
52218	287.975	Flavoproteins
52343	283.725	Ferredoxin reductase-like, C-terminal NADP-linked domain
50331	281.65	MOP-like
69065	278.9	RNase III domain-like
53800	275.6	Chelatase
46992	275.35	Ribosomal protein S20
63825	274	YWTD domain
81660	269.65	Metal cation-transporting ATPase, ATP-binding domain N
89623	267.65	Ribose/Galactose isomerase RpiB/AlsB
160766	264.175	NE1680-like
55909	263.325	Pentein
143430	262.15	TTP0101/SSO1404-like
102405	259.725	MCP/YpsA-like
49777	259.275	PEBP-like
110921	255.775	2-isopropylmalate synthase LeuA, allosteric (dimerisation) domain
144052	254.375	Thermophilic metalloprotease-like
142433	252.625	CinA-like
46767	251.475	Methylated DNA-protein cysteine methyltransferase, C-terminal domain
46689	246.925	Homeodomain-like
161070	246.85	SNF-like
56542	245.05	Substrate-binding domain of HMG-CoA reductase
47943	244.95	Retrovirus capsid protein, N-terminal core domain
53774	244.675	Glutaminase/Asparaginase
55239	242.925	RuBisCO, small subunit
51391	241.7	Thiamin phosphate synthase
109736	240.975	FGAM synthase PurL, linker domain
46955	240.85	Putative DNA-binding domain
74650	236.4	Galactose mutarotase-like
52042	234.9	Ribosomal protein L32e
143456	231.75	VC0467-like
53639	230.975	AraD/HMP-PK domain-like
55035	230	NAD-binding domain of HMG-CoA reductase
101478	226.8	ADP-ribosylglycohydrolase
110710	224.4	TTHA0583/YokD-like
144010	223.45	CofE-like
140864	221.975	TROVE domain-like
53300	221.975	vWA-like
158436	221.9	Ta0600-like
49482	221.75	Aromatic compound dioxygenase
116878	218.175	TrmE connector domain
48695	218.025	Multiheme cytochromes
82784	216.525	OsmC-like
56519	215.625	Penicillin binding protein dimerisation domain
159133	214.5	EutN/CcmL-like
82549	212.475	DAK1/DegV-like
64307	212.25	SirA-like
46915	211.7	Polynucleotide phosphorylase/guanosine pentaphosphate synthase (PNPase/GPSI), domain 3
63867	211.4	MoeA C-terminal domain-like
47836	210.975	Retroviral matrix proteins
49899	207.75	Concanavalin A-like lectins/glucanases
103378	205.45	2-methylcitrate dehydratase PrpD
81665	205.45	Calcium ATPase, transmembrane domain M
52129	205.075	Caspase-like
46934	204.65	UBA-like
141000	203.525	Glu-tRNAGln amidotransferase C subunit
64167	199.775	SurE-like
50199	199.3	Staphylococcal nuclease
101874	197.75	YceI-like
90002	195.475	Hypothetical protein YjiA, C-terminal domain
50969	191.15	YVTN repeat-like/Quinoprotein amine dehydrogenase
53213	189.8	LigB-like
110849	180.375	ParB/Sulfiredoxin
54523	179.65	Pili subunits
55469	179.025	FMN-dependent nitroreductase-like
63433	178.575	Fumarylacetoacetate hydrolase, FAH, N-terminal domain
56918	175.975	Light-harvesting complex subunits
49493	175.225	HSP40/DnaJ peptide-binding domain
117130	174.75	CsrA-like
63848	168.45	Cell-division inhibitor MinC, C-terminal domain
52935	167.925	PK C-terminal domain-like
82693	164.65	Multidrug efflux transporter AcrB pore domain; PN1, PN2, PC1 and PC2 subdomains
64518	163.1	Phase 1 flagellin
52733	162.925	Nicotinate mononucleotide:5,6-dimethylbenzimidazole phosphoribosyltransferase (CobT)
50090	161.675	Electron transport accessory proteins
102198	161.55	Putative cyclase
141523	161.125	L,D-transpeptidase catalytic domain-like
55957	160.45	Phosphoglucomutase, C-terminal domain
81624	159.125	N-terminal domain of MutM-like DNA repair proteins
46924	157.475	RNA polymerase subunit RPB10
52279	157	Beta-D-glucan exohydrolase, C-terminal domain
52964	156.525	TolB, N-terminal domain
75169	156.1	DsrEFH-like
69754	155.225	Ribosome binding protein Y (YfiA homologue)
51011	154.35	Glycosyl hydrolase domain
57802	154.125	Rubredoxin-like
49764	153.925	HSP20-like chaperones
81345	153.25	ABC transporter involved in vitamin B12 uptake, BtuC
82657	152.975	BolA-like
143120	151.825	YefM-like
69618	151.7	HemD-like
102886	150.1	Coproporphyrinogen III oxidase
57756	146.225	Retrovirus zinc finger-like domains
47648	145.725	Nucleoside phosphorylase/phosphoribosyltransferase N-terminal domain
51278	145.4	Urease, beta-subunit
55481	145.375	N-terminal domain of eukaryotic peptide chain release factor subunit 1, ERF1
64234	145.125	Photosystem I subunit PsaD
89807	144.4	Dodecin-like
52156	141.475	Initiation factor IF2/eIF5b, domain 3
102215	141.375	Creatininase
48173	139.675	Cryptochrome/photolyase FAD-binding domain
48034	138.55	Guanido kinase N-terminal domain
82714	138.5	Multidrug efflux transporter AcrB TolC docking domain; DN and DC subdomains
58014	138.475	Coiled-coil domain of nucleotide exchange factor GrpE
158757	137.725	SMc04008-like
111148	137.525	YggX-like
160991	137.475	CV3147-like
47831	137.35	Enzyme I of the PEP:sugar phosphotransferase system HPr-binding (sub)domain
56512	136.275	Nitric oxide (NO) synthase oxygenase domain
49303	135.175	beta-Galactosidase/glucuronidase domain
54111	134.4	Urease, gamma-subunit
56534	131.5	Aromatic aminoacid monoxygenases, catalytic and oligomerization domains
143437	131.4	THUMP domain-like
110069	128.775	ApaG-like
55804	128.775	Phoshotransferase/anion transport protein
75689	126.8	Zinc-binding domain of translation initiation factor 2 beta
52788	124.8	Phosphotyrosine protein phosphatases I
52425	122	Cryptochrome/photolyase, N-terminal domain
57997	121.7	Tropomyosin
53254	120.475	Phosphoglycerate mutase-like
63393	119.4	RNA polymerase subunits
82544	119.025	GckA/TtuD-like
54975	118.85	Acylphosphatase/BLUF domain-like
64438	118.65	CNF1/YfiH-like putative cysteine hydrolases
109709	115.55	KorB DNA-binding domain-like
161093	114.725	MgtE membrane domain-like
109728	114.525	Hypothetical protein AF0491, middle domain
110111	113.175	Ctag/Cox11
55816	113.15	5'-nucleotidase (syn. UDP-sugar hydrolase), C-terminal domain
158997	112.2	Trm112p-like
103642	110.25	Sec-C motif
69796	109.975	Thymidylate synthase-complementing protein Thy1
55785	109.65	PYP-like sensor domain (PAS domain)
56726	105.9	DNA topoisomerase IV, alpha subunit
55826	105.325	YbaK/ProRS associated domain
111342	103.8	CbiD-like
109998	103.7	Triger factor/SurA peptide-binding domain-like
81573	103.525	F1F0 ATP synthase subunit B, membrane domain
81343	102.175	Fumarate reductase respiratory complex transmembrane subunits
89957	101.3	MTH1187/YkoF-like
74863	100.875	Thiol:disulfide interchange protein DsbD, N-terminal domain (DsbD-alpha)
52266	100.2	SGNH hydrolase
111369	100.1	HlyD-like secretion proteins
63562	99.55	RPB6/omega subunit-like
69189	99.525	Penicillin-binding protein associated domain
159672	99.275	CbiG N-terminal domain-like
82093	98.425	Heme chaperone CcmE
81333	97.775	F1F0 ATP synthase subunit C
48140	96.5	Ribosomal protein L19 (L19e)
101738	94.925	SspB-like
56925	93.625	OMPA-like
82185	92.525	Histone H3 K4-specific methyltransferase SET7/9 N-terminal domain
81321	90.525	Family A G protein-coupled receptor-like
64376	89.25	YlxR-like
56741	88.525	Eukaryotic DNA topoisomerase I, N-terminal DNA-binding fragment
143744	85.65	GlcG-like
56954	85.3	Outer membrane efflux proteins (OEP)
50156	85.175	PDZ domain-like
69721	84.7	DsrC, the gamma subunit of dissimilatory sulfite reductase
53920	83.3	Fe-only hydrogenase
143865	81.175	CorA soluble domain-like
110221	80.075	AbfB domain
50370	79.9	Ricin B-like lectins
54893	79.35	Aspartate carbamoyltransferase, Regulatory-chain, N-terminal domain
81568	79.125	Photosystem I reaction center subunit XI, PsaL
118310	78.05	AN1-like Zinc finger
51064	76.575	Head domain of nucleotide exchange factor GrpE
55331	76.325	Tautomerase/MIF
158694	76	UraD-Like
58104	75.9	Methyl-accepting chemotaxis protein (MCP) signaling domain
47616	74.875	GST C-terminal domain-like
63965	73.525	Precorrin-8X methylmutase CbiC/CobH
57184	72.975	Growth factor receptor domain
54984	68.8	eEF-1beta-like
143631	68.6	ApbE-like
160527	68.45	V-type ATPase subunit E-like
55846	66.225	N-acetylmuramoyl-L-alanine amidase-like
55287	65.6	RPB5-like RNA polymerase subunit
89447	65.6	AbrB/MazE/MraZ-like
47823	64.725	lambda integrase-like, N-terminal domain
63737	64.125	Leukotriene A4 hydrolase N-terminal domain
75138	63.325	HprK N-terminal domain-like
142764	63.175	YgbK-like
50324	62.925	Inorganic pyrophosphatase
56271	62.9	Pyruvoyl-dependent histidine and arginine decarboxylases
52794	61.95	PTS system IIB component-like
117023	61.45	DNA primase DnaG, C-terminal domain
75615	61.1	Siroheme synthase middle domains-like
159245	60.45	AttH-like
89124	60.425	Nop domain
74778	60.075	Aconitase B, N-terminal domain
89963	59.975	YajQ-like
55166	58.2	Hedgehog/DD-peptidase
54611	57.225	SecB-like
161045	54.9	Cytochrome b559 subunits
55594	52.95	HPr-like
55112	52.525	Formylmethanofuran:tetrahydromethanopterin formyltransferase
141099	52.5	Atu1913-like
100879	52.3	Lesion bypass DNA polymerase (Y-family), little finger domain
160537	51.725	SpoVG-like
159664	50.75	CobE/GbiG C-terminal domain-like
53933	50.725	Microbial ribonucleases
143597	50.6	YojJ-like
46600	50.575	C-terminal UvrC-binding domain of UvrB
102546	49.8	RbsD-like
158702	49.775	Sec63 N-terminal domain-like
142535	49.525	AF0625-like
49299	48.6	PKD domain
55856	48.55	Cytochrome b5-like heme/steroid binding domain
46604	48.35	Epsilon subunit of F1F0-ATP synthase C-terminal domain
141072	47.425	CalX-like
160467	47	PH0987 N-terminal domain-like
55116	46.3	Formiminotransferase domain of formiminotransferase-cyclodeaminase.
54060	46.125	His-Me finger endonucleases
158832	45.025	Tex N-terminal region-like
54580	43.925	Allophycocyanin linker chain (domain)
57561	43.625	Methylamine dehydrogenase, L chain
48371	43.6	ARM repeat
82171	42.6	DPP6 N-terminal domain-like
117018	41.825	ATP-dependent DNA ligase DNA-binding domain
140869	41.475	GUN4-like
143847	41	XisI-like
49417	40.775	p53-like transcription factors
53681	39.95	Aspartate/glutamate racemase
159941	39.825	MM3350-like
160113	39.725	YegP-like
100966	39.175	Translation initiation factor 2 beta, aIF2beta, N-terminal domain
81935	38.85	N-terminal domain of bifunctional PutA protein
49441	38.175	Cytochrome f, large domain
55103	38.1	FAD-linked oxidases, C-terminal domain
55234	37.925	Cyanase C-terminal domain
160519	37.85	BB2672-like
142823	37.5	ComB-like
47413	37.275	lambda repressor-like DNA-binding domains
46579	37	Prefoldin
54680	36.75	Pyrimidine nucleoside phosphorylase C-terminal domain
57774	36.125	Microbial and mitochondrial ADK, insert zinc finger domain
53032	35.55	tRNA-intron endonuclease catalytic domain-like
81536	35.175	Subunit III of photosystem I reaction centre, PsaF
55154	34.575	CYTH-like phosphatases
56029	34.4	Monooxygenase (hydroxylase) regulatory protein
69318	34.2	Integrin alpha N-terminal domain
48425	34.175	Sec7 domain
49879	34.125	SMAD/FHA domain
116842	33.825	XseB-like
50346	33.625	PRC-barrel domain
81340	32.325	Clc chloride channel
117281	32.3	Kelch motif
103431	32.25	Cytochrome f subunit of the cytochrome b6f complex, transmembrane anchor
56199	31.975	Methenyltetrahydromethanopterin cyclohydrolase
57924	31.875	Inhibitor of apoptosis (IAP) repeat
56214	31.475	4'-phosphopantetheinyl transferase
51126	31.35	Pectin lyase-like
144083	31.325	Magnesium transport protein CorA, transmembrane region
81585	31.225	PsbU/PolX domain-like
117892	31	Band 7/SPFH domain
64397	30.95	Hsp33 domain
47928	30.775	N-terminal domain of the delta subunit of the F1F0-ATP synthase
143990	30.7	YbiA-like
69131	30.375	Quinohemoprotein amine dehydrogenase C chain
55718	30.2	SCP-like
158791	30.125	MgtE N-terminal domain-like
144091	30	Rhomboid-like
140478	29.85	LemA-like
110581	29.725	Indigoidine synthase A-like
48317	29.55	Acid phosphatase/Vanadium-dependent haloperoxidase
141255	29.2	YccV-like
141300	29.15	GatD N-terminal domain-like
89895	29.15	FYSH domain
47027	28.9	Acyl-CoA binding protein
118104	28.825	RalF, C-terminal domain
47794	28.15	Rad51 N-terminal domain-like
117143	27.325	Flagellar hook protein flgE
55545	26.85	beta-N-acetylhexosaminidase-like domain
161025	26.35	Photosystem II 10 kDa phosphoprotein PsbH
82689	26.175	Mechanosensitive channel protein MscS (YggB), C-terminal domain
47802	26.05	DNA polymerase beta, N-terminal domain-like
55144	25.95	LigT-like
50974	25.825	Nitrous oxide reductase, N-terminal domain
54695	25.775	POZ domain
81382	25.775	Skp1 dimerisation domain-like
140959	25.5	Indolic compounds 2,3-dioxygenase-like
101262	25.45	Methenyltetrahydrofolate cyclohydrolase-like
140319	25.1	IscX-like
63992	24.95	Dipeptide transport protein
49384	24.85	Carbohydrate-binding domain
109854	24.65	DinB/YfiT-like putative metalloenzymes
102110	24.075	(2r)-phospho-3-sulfolactate synthase ComA
47353	23.75	Retrovirus capsid dimerization domain-like
53743	23.425	FucI/AraA N-terminal and middle domains
143410	23.375	DOPA-like
56399	23.325	ADP-ribosylation
50956	23.2	Thermostable phytase (3-phytase)
55190	22.65	Arginyl-tRNA synthetase (ArgRS), N-terminal 'additional' domain
57959	22.55	Leucine zipper domain
50443	22.45	FucI/AraA C-terminal domain-like
118352	22.375	HSP33 redox switch-like
57884	22.325	Ada DNA repair protein, N-terminal domain (N-Ada 10)
48435	21.9	Bacterial muramidases
51206	21.35	cAMP-binding domain-like
48076	21.125	LigA subunit of an aromatic-ring-opening dioxygenase LigAB
48498	21.075	Tetracyclin repressor-like, C-terminal domain
88688	20.975	Families 57/38 glycoside transferase middle domain
82153	20.525	FAS1 domain
101936	19.875	DNA-binding pseudobarrel domain
47672	19.625	Transferrin receptor-like dimerisation domain
102829	19.25	Cell division protein ZapA-like
159238	18.425	SO1590-like
69819	18.225	MTH1598-like
110814	17.925	TmoB-like
102705	17.875	NIF3 (NGG1p interacting factor 3)-like
101967	17.8	Adhesin YadA, collagen-binding domain
50729	17.45	PH domain-like
81563	17.25	Photosystem I reaction center subunit X, PsaK
103501	17.2	Respiratory nitrate reductase 1 gamma chain
143100	17.075	TTHA1013/TTHA0281-like
158442	16.975	DsbB-like
103481	16.8	Multidrug resistance efflux transporter EmrE
47370	16.775	Bromodomain
50685	16.325	Barwin-like endoglucanases
118196	15.925	YaeB-like
161021	15.55	Photosystem II reaction center protein J, PsbJ
159800	15.4	PrpR receptor domain-like
158494	15.35	PG0775 C-terminal domain-like
49749	15.3	Group II dsDNA viruses VP
46950	15.275	Double-stranded DNA-binding domain
55252	15.225	C-terminal domain of arginine repressor
82829	15.15	MesJ substrate recognition domain-like
160240	15	Cation efflux protein cytoplasmic domain-like
111384	14.475	OmpH-like
161055	14.375	PsbZ-like
141986	14.2	LD-carboxypeptidase A C-terminal domain-like
47459	14.1	HLH, helix-loop-helix DNA-binding domain
53062	14.1	PTS system fructose IIA component-like
101473	14	DhaL-like
159659	13.9	Cgl1923-like
102712	13.55	JAB1/MPN domain
55464	13.5	Origin of replication-binding domain, RBD-like
75569	13.45	Archaeal IMP cyclohydrolase PurO
117396	12.85	TM1631-like
50341	12.75	CheW-like
53155	12.7	Methylated DNA-protein cysteine methyltransferase domain
102875	12.05	Chromosomal protein MC1
54585	12.05	Cdc48 domain 2-like
81544	11.95	Subunit IX of photosystem I reaction centre, PsaJ
118116	11.8	DNA mismatch repair protein MutL
102462	11.5	Peptidyl-tRNA hydrolase II
49472	11.5	Transthyretin (synonym: prealbumin)
48029	11.225	FliG
110916	11.05	Peptidyl-tRNA hydrolase domain-like
110395	10.55	CutC-like
50037	10.1	C-terminal domain of transcriptional repressors
89392	9.75	Prokaryotic lipoproteins and lipoprotein localization factors
161017	9.625	Photosystem II reaction center protein L, PsbL
64288	9.6	Chorismate lyase-like
69737	8.95	Urease metallochaperone UreE, C-terminal domain
160950	8.6	YacF-like
116820	8.525	Rps17e-like
103446	8.45	PetG subunit of the cytochrome b6f complex
54423	8.45	DsbC/DsbG N-terminal domain-like
52968	8.4	B12-dependent dehydatase associated subunit
141729	8.25	FimD N-terminal domain-like
160975	8.175	AF1531-like
64076	8	MTH938-like
50965	7.9	Galactose oxidase, central domain
110087	7.8	DR1885-like metal-binding protein
158568	7.45	AF1862-like
81631	7.4	PAP/OAS1 substrate-binding domain
140931	7.3	Fic-like
82057	7.2	Prokaryotic SH3-related domain
46929	7.15	DNA helicase RuvA subunit, C-terminal domain
159501	7.1	EreA/ChaN-like
51269	7.1	AFP III-like domain
64383	7.05	Cell-division protein ZipA, C-terminal domain
159894	6.925	YgaC/TfoX-N like
141868	6.9	EAL domain-like
69008	6.75	RecG, N-terminal domain
48537	6.7	Phospholipase C/P1 nuclease
57196	6.7	EGF/Laminin
88633	6.55	Positive stranded ssRNA viruses
143447	6.025	AMMECR1-like
160935	6	VPA0735-like
50630	5.975	Acid proteases
47175	5.95	Cytochromes
47380	5.9	ROP protein
140736	5.85	Rv1873-like
160996	5.8	HI0933 insert domain-like
89155	5.7	TorD-like
54786	5.65	YcfA/nrd intein domain
55608	5.65	Homing endonucleases
144210	5.55	Nop10-like SnoRNP
161084	5.5	MAPEG domain-like
63446	5.5	Type I dockerin domain
54106	5.4	LysM domain
69279	5.3	Phage tail proteins
69255	5.1	gp5 N-terminal domain-like
81597	4.55	Iron-sulfur subunit of formate dehydrogenase N, transmembrane anchor
55159	4.5	eIF1-like
55064	4.4	Translational regulator protein regA
48600	4.3	Chorismate mutase II
56747	4.275	Prim-pol domain
82861	4.2	Mechanosensitive channel protein MscS (YggB), transmembrane region
54285	4.05	MoaD/ThiS
54575	4.05	Ribosomal protein L31e
69786	3.85	YggU-like
161037	3.8	Photosystem II reaction center protein K, PsbK
54897	3.8	Protease propeptides/inhibitors
49478	3.7	Cna protein B-type domain
74942	3.7	YhbC-like, C-terminal domain
101116	3.55	Flagellar export chaperone FliS
142887	3.45	PhtA domain-like
55387	3.45	Frataxin/Nqo15-like
101801	3.4	Surface presentation of antigens (SPOA)
50814	3.4	Lipocalins
58042	3.2	Outer membrane lipoprotein
101322	3.15	YcfC-like
103473	3.15	MFS general substrate transporter
160544	3.15	EscU C-terminal domain-like
102741	3.1	Obg GTP-binding protein C-terminal domain
103039	3.05	CheC-like
160379	3.05	SP0830-like
47454	3.05	A DNA-binding domain in eukaryotic transcription factors
102400	3	DNA polymerase III chi subunit
110296	2.95	Oligoxyloglucan reducing end-specific cellobiohydrolase
118001	2.95	YehU-like
159283	2.9	Guanosine diphospho-D-mannose pyrophosphorylase/mannose-6-phosphate isomerase linker domain
69360	2.85	Cell wall binding repeat
52206	2.75	Hypothetical protein MTH538
52413	2.7	UDP-glucose/GDP-mannose dehydrogenase C-terminal domain
144064	2.65	Heme iron utilization protein-like
69075	2.55	Glutamyl tRNA-reductase dimerization domain
50876	2.4	Avidin/streptavidin
47090	2.35	PGBD-like
49373	2.35	Invasin/intimin cell-adhesion fragments
69287	2.35	Urease metallochaperone UreE, N-terminal domain
57652	2.25	HIPIP (high potential iron protein)
69298	1.95	Quinohemoprotein amine dehydrogenase A chain, domain 3
57535	1.9	Complement control module/SCR domain
48230	1.85	Chondroitin AC/alginate lyase
160909	1.8	ATP12-like
55383	1.7	Copper amine oxidase, domain N
55604	1.7	Glucose permease domain IIB
55904	1.65	Ornithine decarboxylase C-terminal domain
54171	1.55	DNA-binding domain
82004	1.45	N-utilization substance G protein NusG, insert domain
101215	1.4	KaiA/RbsU domain
117856	1.4	AF0104/ALDC/Ptd012-like
141457	1.4	BH3618-like
49367	1.3	Superoxide reductase-like
51004	1.3	C-terminal (heme d1) domain of cytochrome cd1-nitrite reductase
52309	1.3	N-(deoxy)ribosyltransferase-like
117987	1.25	CRISPR-associated protein
141452	1.25	Hcp1-like
158911	1.25	NEAT domain-like
159065	1.15	Dom34/Pelota N-terminal domain-like
159468	1.15	AtpF-like
160582	1.15	MbtH-like
48008	1.15	GntR ligand-binding domain-like
53182	1.15	Pyrrolidone carboxyl peptidase (pyroglutamate aminopeptidase)
57850	1.15	RING/U-box
89433	1.15	Baseplate structural protein gp8
54447	1.1	ssDNA-binding transcriptional regulator domain
144015	1.05	Peptidoglycan deacetylase N-terminal noncatalytic region
161041	1.05	Photosystem II reaction center protein I, PsbI
55797	1.05	PR-1-like
74653	1.05	TolA/TonB C-terminal domain
89232	1.05	Hypothetical protein TM1070
141694	1	AF2212/PG0164-like
89082	1	Antibiotic binding domain of TipA-like multidrug resistance regulators
103007	0.95	Hypothetical protein TT1725
117125	0.95	Putative glucosidase YicI, C-terminal domain
46919	0.95	N-terminal Zn binding domain of HIV integrase
55136	0.9	Probable bacterial effector-binding domain
47226	0.9	Histidine-containing phosphotransfer domain, HPT domain
102414	0.85	Alpha-2,3/8-sialyltransferase CstII
103359	0.85	Suppressor of Fused, N-terminal domain
111278	0.85	SSo0622-like
143856	0.85	DeoB insert domain-like
47757	0.85	Chemotaxis receptor methyltransferase CheR, N-terminal domain
49313	0.85	Cadherin-like
52913	0.85	RNA 3'-terminal phosphate cyclase, RPTC, insert domain
63999	0.85	Thiamin pyrophosphokinase, catalytic domain
101852	0.4	Bacterial fluorinating enzyme, C-terminal domain
140804	0.4	YidB-like
143737	0.4	YeeU-like
49742	0.4	PHM/PNGase F
51110	0.4	alpha-D-mannose-specific plant lectins
56931	0.4	Outer membrane phospholipase A (OMPLA)
69349	0.4	Phage fibre proteins
110836	0.3	Hypothetical protein SAV1430
116726	0.3	TrkA C-terminal domain-like
143555	0.3	FwdE-like
158472	0.3	HAMP domain-like
159774	0.3	YerB-like
161240	0.3	T-antigen specific domain-like
47598	0.3	Ribbon-helix-helix
54184	0.3	Penicillin-binding protein 2x (pbp-2x), c-terminal domain
55003	0.3	PAP/Archaeal CCA-adding enzyme, C-terminal domain
55052	0.3	CheY-binding domain of CheA
75471	0.3	YhbY-like
81330	0.3	Gated mechanosensitive channel
88802	0.3	Pre-PUA domain
101327	0.1	YgfB-like
110083	0.1	Peptidylarginine deiminase Pad4, middle domain
111321	0.1	AF1104-like
111364	0.1	Tsx-like channel
158615	0.1	RbcX-like
160191	0.1	YcgL-like
52738	0.1	Methylesterase CheB, C-terminal domain
56988	0.1	Anthrax protective antigen
81298	0.1	Adenylylcyclase toxin (the edema factor)
81469	0.1	Bacterial aa3 type cytochrome c oxidase subunit IV
